# Supplementary material for: Hiding in plain sight: Genomic and phenotypic characterization of mosquito-borne Bussuquara virus
Source: PLoS Negl Trop Dis. 2025 Dec 5;19(12):e0013774. doi: 10.1371/journal.pntd.0013774 (PMC12680234; doi:10.1371/journal.pntd.0013774)
Supplement: S1 Table — List of flavivirus sequences used for phylogenetic analysis. Details include accession number, virus abbreviation, strain name, sequence length (nucleotides), location and year of isolation. Subclades are listed as: mosquito-borne (MB), tick-borne (TB), insect specific (IS), or no known vector (NKV). (XLSX) [file pntd.0013774.s002.xlsx]

## Sheet: sequences
S1 Table. Orthoflavivirus Genome Sequences Phylogeny. List of flavivirus sequences used for phylogenetic analysis. Details include accession number, virus abbreviation, strain name, sequence length (nucleotides), location and year of isolation. Subclades are listed as: mosquito-borne (MB), tick-borne (TB), insect specific (IS), or no known vector (NKV).
TreeName	Group	Species Abbreviation	Species	Accession_number	Strain	Completeness	Length	Location	Year
AU/PCV/56/2010/KC505248	Insect specific	PCV	Palm Creek virus	KC505248	56	cds	10095	Australia	2010
CI/NIEV/B51/CI/2004/2004/JQ957875	Insect specific	NIEV	Nienokoue virus	JQ957875	B51/CI/2004	genome	10878	Cote d'Ivoire	2004
CN/CxFV/HLD105/2010/JQ308187	Insect specific	CxFV	Culex flavivirus	JQ308187	HLD105	genome	10841	China	2010
FI/HANKV/xx/2005/NC_030401	Insect specific	HANKV	Hanko virus	NC_030401	xx	cds	10158	Finland	2005
JP/AEFV/Narita-21/2003/NC_012932	Insect specific	AEFV	Aedes flavivirus	NC_012932	Narita-21	genome	10164	Japan	2003
JP/CxFV/Tokyo/2003/AB262759	Insect specific	CxFV	Culex flavivirus	AB262759	Tokyo	genome	10837	Japan	2003
KE/KRV/SR-82/1999/AY149905	Insect specific	KRV	Kamiti River virus	AY149905	SR-82	cds	11375	Kenya	1999
MX/CxFV/Mex07/2007/EU879060	Insect specific	CxFV	Culex flavivirus	EU879060	Mex07	genome	10837	Mexico	2007
PA/MECDV/ER-M10/2011/NC_027819	Insect specific	MECDV	Mercadeo virus	NC_027819	ER-M10	genome	10938	Panama	2011
TH/CFAV/KPP/2013/MK860761	Insect specific	CFAV	Cell fusing agent virus	MK860761	KPP	genome	10696	Thailand	2013
UG/NAKV/Uganda08/2008/GQ165809	Insect specific	NAKV	Nakiwogo virus	GQ165809	Uganda08	cds	10122	Uganda	2008
US/CFAV/Galveston/2012/KJ741267	Insect specific	CFAV	Cell fusing agent virus	KJ741267	Galveston	genome	10682	USA	2012
US/CxFV/HOU24518/2008/FJ502995	Insect specific	CxFV	Culex flavivirus	FJ502995	HOU24518	genome	10837	USA	2008
VN/QBV/VN180/2002/NC_012671	Insect specific	QBV	Quang Binh virus	NC_012671	VN180	genome	10865	Vietnam	2002
AU/ALFV/MRM3929/1966/AY898809	Mosquitoborne	ALFV	Alfuy virus	AY898809	MRM3929	genome	10960	Australia	1966
AU/EHV/YMP48/2000/DQ859060	Mosquitoborne	EHV	Edge Hill virus	DQ859060	YMP48	cds	10206	Australia	2000
AU/KOKV/AusMRM32/1960/NC_009029	Mosquitoborne	KOKV	Kokobera virus	NC_009029	AusMRM32	genome	10874	Australia	1960
AU/KUNV/CH16514C/1974/KX394389	Mosquitoborne	KUNV	Kunjin virus	KX394389	CH16514C	genome	10796	Australia	1974
AU/MVEV/MVE-1-51/1951/NC_000943	Mosquitoborne	MVEV	Murray Valley encephalitis virus	NC_000943	MVE-1-51	genome	11014	Australia	1951
AU/NMV/CY1014/1998/NC_032088	Mosquitoborne	NMV	New Mapoon virus	NC_032088	CY1014	genome	10864	Australia	1998
AU/STRV/C338/1966/KM225263	Mosquitoborne	STRV	Stratford virus	KM225263	C338	genome	10560	Australia	1966
AU/TORV/TS5273/2000/KM225265	Mosquitoborne	TORV	Torres virus	KM225265	TS5273	genome	10735	Australia	2000
BR/BSQV/BeAn217201/1972/PV035816	Mosquitoborne	BSQV	Bussuquara virus	PV035816	BeAn217201	genome	10805	Brazil	1972
BR/BSQV/BeAn4073/1956/PV035818	Mosquitoborne	BSQV	Bussuquara virus	PV035818	BeAn4073	genome	10804	Brazil	1956
BR/BSQV/BeAn4073/1956/NC_009026	Mosquitoborne	BSQV	Bussuquara virus	NC_009026	BeAn4073	genome	10815	Brazil	1956
BR/BSQV/BeAn4116/1956/PV035817	Mosquitoborne	BSQV	Bussuquara virus	PV035817	BeAn4116	genome	10804	Brazil	1956
BR/IGUV/SPAn71686/1979/AY632538	Mosquitoborne	IGUV	Iguape virus	AY632538	SPAn71686	genome	10922	Brazil	1979
BR/ILHV/Original/1944/OP947886	Mosquitoborne	ILHV	Ilheus virus	OP947886	Original	genome	10758	Brazil	1944
BR/ROCV/SPH34675/1975/MF461639	Mosquitoborne	ROCV	Rocio virus	MF461639	SPH34675	genome	10794	Brazil	1975
CF/BAGV/DakArB209/1966/AY632545	Mosquitoborne	BAGV	Bagaza virus	AY632545	DakArB209	genome	10941	Central African Republic	1966
CF/BOUV/DAKARB490/1967/DQ859057	Mosquitoborne	BOUV	Bouboui virus	DQ859057	DAKARB490	cds	10173	Central African Republic	1967
CM/NTAV/IPDIA/1966/NC_018705	Mosquitoborne	NTAV	Ntaya virus	NC_018705	IPDIA	genome	10943	Cameroon	1966
CM/YAOV/DakArY276/xxxx/EU082199	Mosquitoborne	YAOV	Yaounde virus	EU082199	DakArY276	cds	10293	Cameroon	xxxx
CO/NAJV/CoAr41922/1960/PV035819	Mosquitoborne	NAJV	Naranjal virus	PV035819	CoAr41922	genome	10853	Colombia	1960
EC/NAJV/25008/1976/KF917538	Mosquitoborne	NAJV	Naranjal virus	KF917538	25008	cds	10290	Ecuador	1976
GH/YFV/Asibi/1927/AY640589	Mosquitoborne	YFV	Yellow Fever virus	AY640589	Asibi	genome	10862	Ghana	1927
JP/JEV/Nakamaya/1935/EF571853	Mosquitoborne	JEV	Japanese encephalitis virus	EF571853	Nakamaya	genome	10977	Japan	1935
JP/YOKV/Oita36/1971/AB114858	Mosquitoborne	YOKV	Yokose virus	AB114858	Oita36	genome	10857	Japan	1971
MY/JUGV/P-9-314/1969/DQ859066	Mosquitoborne	JUGV	Jugra virus	DQ859066	P-9-314	cds	10173	Malaysia	1969
MY/TMUV/MM1775/1955/MH414569	Mosquitoborne	TMUV	Tembusu virus	MH414569	MM1775	genome	11001	Malaysia	1955
NG/POTV/IBAN10069/xxxx/DQ859067	Mosquitoborne	POTV	Potiskum virus	DQ859067	IBAN10069	cds	10173	Nigeria	xxxx
PG/BNKV/MK7979/1966/KM225264	Mosquitoborne	BNKV	Bainyik virus	KM225264	MK7979	genome	10648	Papua New Guinea	1966
PG/DENV2/NGC/1944/KM204118	Mosquitoborne	DENV2	Dengue 2 virus	KM204118	NGC	genome	10723	Papua New Guinea	1944
PG/SEPV/MK7148/1966/DQ837642	Mosquitoborne	SEPV	Sepik virus	DQ837642	MK7148	genome	10793	Papua New Guinea	1966
PH/DENV3/H87/1956/KU050695	Mosquitoborne	DENV3	Dengue 3 virus	KU050695	H87	genome	10696	Phillipines	1956
PH/DENV4/H241/1956/KR011349	Mosquitoborne	DENV4	Dengue 4 virus	KR011349	H241	genome	10664	Phillipines	1956
SN/KEDV/DakAarD1470/xxxx/AY632540	Mosquitoborne	KEDV	Kedougou virus	AY632540	DakAarD1470	genome	10723	Senegal	xxxx
SN/KOUTV/AnD5443/1968/OQ067500	Mosquitoborne	KOUTV	Koutango virus	OQ067500	AnD5443	genome	10988	Senegal	1968
SN/SABV/DakARD4600/1968/DQ859062	Mosquitoborne	SABV	Saboya virus	DQ859062	DakARD4600	cds	10173	Senegal	1968
UG/ENTV/UGA125/2011/KP233893	Mosquitoborne	ENTV	Entebbe bat virus	KP233893	UGA125	genome	10663	Uganda	2011
UG/UGSV/Original/1947/DQ859065	Mosquitoborne	UGSV	Uganda S virus	DQ859065	Original	cds	10182	Uganda	1947
UG/ZIKV/MR766/1947/NC_012532	Mosquitoborne	ZIKV	Zika virus	NC_012532	MR766	genome	10807	Uganda	1947
US/DENV1/Hawaii/1944/EU848545	Mosquitoborne	DENV1	Dengue 1 virus	EU848545	Hawaii	genome	10734	USA	1944
US/SLEV/Kern217/1989/NC_007580	Mosquitoborne	SLEV	St Louis encephalitis virus	NC_007580	Kern217	genome	10940	USA	1989
US/WNV/NY99/1999/DQ211652	Mosquitoborne	WNV	West Nile Virus	DQ211652	NY99	genome	11029	USA	1999
VE/AROAV/Macaray01809/1975/KF917535	Mosquitoborne	AROAV	Aroa virus	KF917535	Macaray01809	cds	10248	Venezuela	1975
ZA/BANV/SAH336/1956/DQ859056	Mosquitoborne	BANV	Banzi virus	DQ859056	SAH336	cds	10182	South Africa	1956
ZA/SPOV/SM-6V-1/1952/DQ859064	Mosquitoborne	SPOV	Spondweni virus	DQ859064	SM-6V-1	cds	10290	South Africa	1952
ZA/USUV/SAAR-1776/1959/AY453412	Mosquitoborne	USUV	Usutu virus	AY453412	SAAR-1776	genome	11064	South Africa	1959
ZA/WSLV/SAH177/1955/EU707555	Mosquitoborne	WSLV	Wesselsbron virus	EU707555	SAH177	genome	10814	South Africa	1955
BR/CPCV/BeAn3276000/1977/KF917536	No known vector	CPCV	Cacipacore virus	KF917536	BeAn3276000	cds	10284	Brazil	1977
JP/APOIV/ApMAR/1954/NC_003676	No known vector	APOIV	Apoi virus	NC_003676	ApMAR	cds	10116	Japan	1954
US/MODV/M544/1958/NC_003635	No known vector	MODV	Modoc virus	NC_003635	M544	genome	10600	USA	1958
US/RBV/M64/1956/JQ582840	No known vector	RBV	Rio Bravo virus	JQ582840	M64	genome	10742	USA	1956
AT/TBEV/Neudoerfl/1971/NC_001672	Tickborne	TBEV	Tick-borne encephalitis virus	NC_001672	Neudoerfl	genome	11141	Austria	1971
AU/GGYV/CSIRO122/1997/DQ235145	Tickborne	GGYV	Gadgets Gully virus	DQ235145	CSIRO122	cds	10251	Australia	1997
AU/SREV/CSIRO4/1974/DQ235150	Tickborne	SREV	Saumarez Reef virus	DQ235150	CSIRO4	cds	10269	Australia	1974
CA/POWV/LB/1993/NC_003687	Tickborne	POWV	Powassan virus	NC_003687	LB	genome	10839	Canada	1993
EG/RFV/EgArt371/1968/DQ235149	Tickborne	RFV	Royal Farm virus	DQ235149	EgArt371	cds	10254	Egypt	1968
FR/MEAV/BrestArT707/1981/DQ235144	Tickborne	MEAV	Meaban virus	DQ235144	BrestArT707	cds	10266	France	1981
GB/LIV/LI31/1961/KP144331	Tickborne	LIV	Louping ill virus	KP144331	LI31	genome	10880	Scotland	1961
GR/GGEV/Vergina/1969/DQ235153	Tickborne	GGEV	Greek goat encephalitis virus	DQ235153	Vergina	cds	10245	Greece	1969
IN/KFDV/P9605/1957/JF416958	Tickborne	KFDV	Kyasanur Forest disease virus	JF416958	P9605	genome	10774	India	1957
MY/LGTV/TP21/1956/EU790644	Tickborne	LGTV	Langat virus	EU790644	TP21	genome	10943	Malaysia	1956
RU/KAMV/LEIV-20776Tat/1989/KF815940	Tickborne	KAMV	Kama virus	KF815940	LEIV-20776Tat	cds	10688	Russia	1989
RU/OHFV/Bogoluvovska/1948/NC_005062	Tickborne	OHFV	Omsk hemorrhagic fever virus	NC_005062	Bogoluvovska	genome	10787	Siberia	1948
RU/TYUV/LEIV-6C/1969/KF815939	Tickborne	TYUV	Tyuleniy virus	KF815939	LEIV-6C	cds	10673	Russia	1969
SA/ALKV/Zaki-2/1944/JF416957	Tickborne	ALKV	Alkhumra hemorrhagic fever virus	JF416957	Zaki-2	genome	10775	Saudi Arabia	1944
TM/KSIV/LEIV-7192Tur/1978/DQ462443	Tickborne	KSIV	Karshi virus	DQ462443	LEIV-7192Tur	genome	10578	Turkmenistan	1978
TR/TSEV/TTE80/xxxx/DQ235151	Tickborne	TSEV	Turkish sheep encephalitis virus	DQ235151	TTE80	cds	10245	Turkey	xxxx
UG/KADV/AMP6640/1967/DQ235146	Tickborne	KADV	Kadam virus	DQ235146	AMP6640	cds	10215	Uganda	1967
