# Supplementary material for: Hiding in plain sight: Genomic and phenotypic characterization of mosquito-borne Bussuquara virus
Source: PLoS Negl Trop Dis. 2025 Dec 5;19(12):e0013774. doi: 10.1371/journal.pntd.0013774 (PMC12680234; doi:10.1371/journal.pntd.0013774)
Supplement: S2 Table — Predicted RNA nucleotide sequences of (i) complementary UAR, DAR, and CS motifs in the BSQV 5’ and 3’ genomic termini, and (ii) and conserved orthoflavivirus CS/RCS and penta-nucleotide in the 3’ UTR. Lowercase letters indicate a nucleotide with a noncomplementary pairing. *Extension into capsid protein cds. (XLSX) [file pntd.0013774.s003.xlsx]

## Sheet: Sheet1
S2 Table. Predicted cyclization and conserved sequence motifs in BSQV UTR. Predicted RNA nucleotide sequences of (i) complementary UAR, DAR, and CS motifs in the BSQV 5’ and 3’ genomic termini, and (ii) and conserved orthoflavivirus CS/RCS and penta-nucleotide in the 3’ UTR. Lowercase letters indicate a nucleotide with a noncomplementary pairing. *Extension into capsid protein cds.
Cyclization Motif	Nucleotide sequence	5’/3’ UTR Position
5’ UAR	AGCgAAUUCUC	91-101
3’ UAR	GAGAAUUuGCU	335-345
5’ DAR	CCAGG	117-121
3’ DAR	CCUGG	321-325
5’ CS	UCAAUAUGCUA	146-156*
3’CS	CAGCAUAUUGA	308-318
Conserved Motif	Nucleotide sequence	3’ UTR Position
RCS2	GGACUAGAGGUUAGAGGAGACCC	171-199
CS2	GGACUAGAGGUUAGAGGAGACCC	254-276
CS1	CAUAUUGACACCUGGGAUAGACC	308-333
Pentanucleotide	CACAG	369-373
