# Supplementary material for: Hiding in plain sight: Genomic and phenotypic characterization of mosquito-borne Bussuquara virus
Source: PLoS Negl Trop Dis. 2025 Dec 5;19(12):e0013774. doi: 10.1371/journal.pntd.0013774 (PMC12680234; doi:10.1371/journal.pntd.0013774)
Supplement: S3 Table — - Identification of UTR and polypeptide boundaries and sequences for BeAn217201, BeAn 4116, BeAn 4073, and CoAr41922. Software prediction results for glycosylation and phosphorylation sites in the open reading frames of BeAn217201, BeAn 4116, and BeAn 4073. (XLSX) [file pntd.0013774.s004.xlsx]

## Sheet: Sequences per ORF and UTR
S3 Table. Genome Annotation - Identification of UTR and polypeptide boundaries and sequences for BeAn217201, BeAn 4116, BeAn 4073, and CoAr41922. Software prediction results for glycosylation and phosphorylation sites in the open reading frames of BeAn217201, BeAn 4116, and BeAn 4073.
Protein	BeAn217201	BeAn4116	BeAn4073	CoAr41922
5' NCR	AGTATTTCTTCTGCGTGAGACCGTTGCGACAGTTCGTACCGGTGAGTTTTGACTTAACGCAGTGAGAAAAGTTTTCGAGGAAAGACGAGAAGCGAATTCTCTGA	AGTATTTCTTCTGCGTGAGACCATTGCGACAGTTCGTACCGGTGAGTTTTGACTTAACGCAGTGAGAAAAGTTTTCGAGGAAAGACGAGAAGCGAATTCTCTGA	AGTATTTCTTCTGCGTGAGACCATTGCGACAGTTCGTACCGGTGAGTTTTGACTTAACGCAGTGAGAAAAGTTTTCGAGGAAAGACGAGAAGCGAATTCTCTGA	CGATGGCAAGAAAACCAGGGAGTAATTCTTCTACGTGAGACTGTGCCGACAGTTTCGACACAGTGAGCTTAGCTTAACGTAGTGAGAAAAGTTTTCGAGGAAAAGACGAGAATAGCAATTCTCCG
capsid	ATGGCTAGAAAACCAGGAAGACCCGGAGGAAACCGGGTCGTCAATATGCTAAAGCGTACTGCGGCCAACGCAGCCAGCCCATTGGGGCTGGCAAAAAGGCTGCTTGGAGACGCGTTTGCTGGCAGGGGACCCTTAAGGGTTATCCTGGCAGTGGTCGCGTTCTTCAGATTTACAGCAATCAAAATGTCCCCAGCTTTACTTAAAAAGTGGGGGACGGTTGAAAAAGGGGCGGCGATAGCCATAATGAAAAGTTTCAAAAAGGAGATTGGAAACATGCTGGATGTTGTTGCCCGCAGAAAGACAAAAAATAAAGGAAAACGCTCCGTTGAGAGCAGTGCGTTGCTGGTGCTGTTGACCGCTTGTCTGGCCTTAGGC	ATGGCTAGAAAACCAGGAAGACCCGGAGGAAACCGGGTCGTCAATATGCTAAAGCGTACGGCGGCCAACGCAGCCAGCCCCTTGGGGCTGGCAAAAAGGCTGCTTGGAGACGCGTTTGCTGGTAGGGGACCCTTAAGGGTTATCCTAGCAGTGGTCGCGTTCTTCAGATTTACAGCAATCAAAATGTCCCCCGCTTTACTCAAAAAGTGGGGGACGGTTGAAAAAGGGGCGGCAATAGCCATAATGAAAAGTTTCAAAAAGGAGATTGGAAGCATGCTGGATGTTGTTGCCCGCAGAAAGACAAAAAATAAAGGAAAACGCTCCGTTGAGAGCAGTGCGTTGCTGGTGCTGTTGACCGCTTGTCTGGCCTTGGGC	ATGGCTAGAAAACCAGGAAGACCCGGAGGAAACCGGGTCGTCAATATGCTAAAGCGTACGGCGGCCAACGCAGCCAGCCCCTTGGGGCTGGCAAAAAGGCTGCTTGGAGACGCGTTTGCTGGTAGGGGACCCTTAAGGGTTATCCTAGCAGTGGTCGCGTTCTTCAGATTTACAGCAATCAAAATGTCCCCCGCTTTACTCAAAAAGTGGGGGACGGTTGAAAAAGGGGCGGCAATAGCCATAATGAAAAGTTTCAAAAAGGAGATTGGAAGCATGCTGGATGTTGTTGCCCGCAGAAAGACAAAAAATAAAGGAAAACGCTCCGTTGAGAGCAGTGCGTTGCTGGTGCTGTTGACCGCTTGTCTGGCCTTGGGC	ATGGCAAGAAAACCAGGAAAACCCGGCGTAGGCCGGGTTGTCAATATGCTAAAGCGTACTGCAACCAACGCAGCCAGCCCAGTGAGGCTGGCAAAAAGGTTGCTTGGAGAGGCATTCTCTGGACGGGGTCCTCTTAGAGTGATCCTGGCCGTGATTGCCTTCTTCAGATTTACAGCAATAAAAATGTCCCCGGCTCTGATGAAGAAGTGGGGGACTGTGGAGAAAGGAGCGGCCCTGGCGATAATGAAGAGCTTTAAAAAAGAGATTGGAAACATGCTTGATACGGTGGCCCGCAGAAAGACCAAGGGAAAGAAGAAAAGATCGCTTGAGAGTTCAGCGTCCCTCATCATAATGGTGGCGTCCCTAGCGCTAGGG
protein pr	TTCAAAGTGGTTACAGGACCTGAAGGGCCCATAATGGACGTTACAAAGAAAGATGTGGGGAAGGCTCTGGAGATTCCTTTTCAGAACTTCAACAACACATGCTGGGTCATGGCAATGGACGTTGGACATCCGTGTGAAGACACAATTGAGTATGAATGCCCCTCCTTGGACATTGGAGCTGAACCTAATGACATTGACTGTTGGTGTGACACCATGCCCATGCGGGTACGATATGGAAGATGCACAAAAGGGTCAACACCCAAACGATCAAGACGG	TTCAAAGTGGTTACAGGACCTGAAGGGCCCATAATGGACGTCACAAAGAAAGATGTGGGGAAGGCTCTGGAGATTCCTTTTCAGAACTTCAACAACACATGCTGGGTCATGGCAATGGACGTTGGACATCCGTGTGAAGACACAATTGAGTATGAATGCCCCTCTTTGGACATTGGAGCTGAACCTAATGACATTGACTGTTGGTGTGACACCATGCCCATGCGGGTACGATATGGGAGATGCACAAAAGGGTCAATACCCAAGCGATCAAGACGG	TTCAAAGTGGTTACAGGACCTGAAGGGCCCATAATGGACGTCACAAAGAAAGATGTGGGGAAGGCTCTGGAGATTCCTTTTCAGAACTTCAACAACACATGCTGGGTCATGGCAATGGACGTTGGACATCCGTGTGAAGACACAATTGAGTATGAATGCCCCTCTTTGGACATTGGAGCTGAACCTAATGACATTGACTGTTGGTGTGACACCATGCCCATGCGGGTACGATATGGGAGATGCACAAAAGGGTCAATACCCAAGCGATCAAGACGG	GTGAAGGTCATAACGGGACCGGATGGTCCCATTATGGCAGTGACCAAGCAAGACGTAGGAAAGGCCCTCGAGATTCCGTTTCAAAACTTCAACAACACATGCTGGGTGATGGCTATGGATGTGGGACATCCATGCGAAGACACCATTGAGTATGAGTGTCCATCTCTTGATGTTGGGGCAGATCCGAGCGACATCGACTGCTGGTGTGATACCATCCCCCTGAGGGTCAGGTACGGACGGTGCACAAAAGGAGCGGCTCCACGAAGATCAAGAAGA
membrane glycoprotein M	AATGCTGTGTTTCCCCAACACACTGAAAATGTCCTCGCAACTCGGCAAGAAACATGGATGAATACAGATGTCATAATGAAACACCTCATCAAGGTAGAGACTTGGGCCTTGAGAAATCCGGGCTTTGCCCTGGTGGCCATCACCCTTGGTTGGATGCTCGGGAGCAACAGAAGTCAAAAAATCATCTTCACAATATTACTCCTTTTGGTGGCTCCAGCTTACAGC	AATGCTGTGTTTCCCCAGCACACTGAAAATGTCCTCGCAACCCGACAAGAAACATGGATGAACACAGATGTCATAATGAAACACCTCATCAAGGTAGAGACTTGGGCCTTGAGAAATCCGGGCTTTGCCCTGGTGGCCATCACCCTTGGTTGGATGCTCGGGAGCAACAGAAGTCAAAAAATCATCTTCACAATATTACTCCTATTGGTGGCTCCAGCTTATAGT	AATGCTGTGTTTCCCCAGCACACTGAAAATGTCCTCGCAACCCGACAAGAAACATGGATGAACACAGATGTCATAATGAAACACCTCATCAAGGTAGAGACTTGGGCCTTGAGAAATCCGGGCTTTGCCCTGGTGGCCATCACCCTTGGTTGGATGCTCGGGAGCAACAGAAGTCAAAAAATCATCTTCACAATATTACTCCTATTGGTGGCTCCAGCTTATAGT	AGCACAGCATTTCCCCAGCACACGGAGAGCACCTTGGCCACTAGGAAAGAGTCTTGGCTGAATGCAGATGTCGCAATGAAACACCTAGTCAAAGTCGAAACCTGGGCCCTGAGAAATCCAGGCTTTGCTTTCGTGGCAATCACTCTTGGATGGATGCTTGGGAACACAACAAGTCAGAAGGTGATTTTTACCATACTGCTTTTGCTCATTGCCCCAGCTTACAGC
envelope protein E	ATGAGGTGCATTGGAGTTGAAAACCGTGATTTTGTTGAAGGCTTGAGCGGCGGAACCTGGGTTGATGTGGTGCTGGAGCATGGAGGCTGCGTCACTGTACGGGTTGAAGGGAAACCCACACTAGACTTTGAATTGGTACAAACAAAGGCCACGGGACTAGCGGCCGTGAGGGCTTATTGTTACCAGGCAAAGGTCAGTGATATCCAAATCTCAGCGGCATGTCCAACGGTACAGCTAACGGAAAACTCAAAGGCCACCGATTCAAATTATCTGTGCAAAAGAGGGGTAACCAATAGAGGCTGGAACAATGGCTGTGGCTTGTTTGGAAAAGGAGACATTCACACCTGTGTGAAATTTGAGTGTGAGAAAAAAGCTGCTGGATTTTCCATCGGAAAGGAG…	ATGAGGTGCATTGGAGTTGAAAACCGTGATTTTGTTGAAGGCTTGAGCGGCGGAACCTGGGTTGATGTGGTGCTGGAGCATGGAGGCTGCGTCACAGTACGGGTTGAAGGGAAACCCACACTAGACTTTGAATTGGTACAAACAAAGGCCACGGGACTAGCGGCTGTGAGGGCTTATTGTTACCAGGCAAAGGTCAGTGATATCCAAATCTCAGCGGCATGTCCAACGGTACAGCTGACGGAGAACTCAAAGGCCACCGATTCAAATTATCTGTGCAGAAGAGGGGTAACCAATAGAGGCTGGAACAATGGCTGTGGTCTGTTTGGGAAAGGAGACATTCATACTTGTGTGAAATTTGAGTGTGAGAAAAAAGCTGCTGGATTTTCCATCGGAAAGGAG…	ATGAGGTGCATTGGAGTTGAAAACCGTGATTTTGTTGAAGGCTTGAGCGGCGGAACCTGGGTTGATGTGGTGCTGGAGCATGGAGGCTGCGTCACAGTACGGGTTGAAGGGAAACCCACACTAGACTTTGAATTGGTACAAACAAAGGCCACGGGACTAGCGGCTGTGAGGGCTTATTGTTACCAGGCAAAGGTCAGTGATATCCAAATCTCAGCGGCATGTCCAACGGTACAGCTGACGGAGAACTCAAAGGCCACCGATTCAAATTATCTGTGCAGAAGAGGGGTAACCAATAGAGGCTGGAACAATGGCTGTGGTCTGTTTGGGAAAGGAGACATTCATACTTGTGTGAAATTTAAGTGTGAGAAAAAAGCTGCTGGATTTTCCATCGGAAAGGAG…	ATGAGATGCATAGGAGTAGAAAACAGGGACTTTGTTGAAGGCCTTAGTGGAGGAACTTGGGTGGACGTTGTTCTTGAACATGGAGGTTGTGTCACTGTAAGAGTCGATGGAAAGCCAACTCTCGACTTCGAACTGGTGCAAACTAAGGCTACTGGATTGGCAACTGTGAGGTCATATTGCTATCAGGCTAAAGTCAGTGATATACAGATTTCCACGGCATGTCCTACCGTTCAACTGACGGAGAACTCAAAAGCCACTGATTCCAACTACCTCTGCAAAAGAGGTGTAACAAACAGAGGCTGGAATAACGGTTGTGGACTGTTCGGAAAAGGAGACATTCACACATGCGCCAAATTTGAGTGTGAAAAGAAAATCAAGGGATCGTCAATAGGGCAAGAG…
nonstructural protein NS1	GACACTGGATGTGTTGTGGACATTGAAAGAAAGGAACTGAAATGTGGCTCAGGAATTTTTATCATGAATGACATTGAAGCTTGGAGAGATGAGTACGCATTCCACCCCAGTGGGCCCAAGGCCTTGGCAGCGTCCGTGGTAGAGGCGTTTTCCCAAGGGGTGTGCGGTGTGAGAAGTGTGAACAGACTGGAGCACAAGATGTGGGAGTCCATAGCGGATGAGCTGAATGCCATTTTGGAAGAGAATGAGCGCGAGATAACCATTGTTGTGAAGGACATGGAAAATCCCGCTCAAAAGGGCAAAATGCGCTTAAGACCAGTGGAGAAAGAGCTAAAGTATGGCTGGAAGAAGTGGGGAGCTTCGTTTTTTAAACGAGCATCCAGGAAAAATGCCACATTC…	GATACTGGATGTGTTGTGGACATTGAAAGAAAGGAACTGAAATGTGGCTCAGGAATTTTTATCATGAATGACATTGAGGCTTGGAGAGATGAGTACGCTTTCCACCCCAGTGGTCCTAAGGCCTTGGCAGCGTCTGTAGTAGAGGCGTTTTCCCAAGGGGTGTGCGGTGTGAGAAGTGTGAACAGACTGGAGCACAAGATGTGGGAGTCCATAGCGGATGAGCTGAATGCCATCTTGGAAGAGAATGAGCGCGAGATAACCATCGTTGTGAAGGACATGGAAAATCCCGCTCAAAAGGGCAAAATGCGTTTAAGACCAGTGGAGAAAGAGCTAAAGTATGGATGGAAGAAGTGGGGAGCTTCGTTTTTTAAACGAGCATCCAGGAAAAATGCTACATTC…	GATACTGGATGTGTTGTGGACATTGAAAGAAAGGAACTGAAATGTGGCTCAGGAATTTTTATCATGAATGACATTGAGGCTTGGAGAGATGAGTACGCTTTCCACCCCAGTGGTCCTAAGGCCTTGGCAGCGTCTGTAGTAGAGGCGTTTTCCCAAGGGGTGTGCGGTGTGAGAAGTGTGAACAGACTGGAGCACAAGATGTGGGAGTCCATAGCGGATGAGCTGAATGCCATCTTGGAAGAGAATGAGCGCGAGATAACCATCGTTGTGAAGGACATGGAAAATCCCGCTCAAAAGGGCAAAATGCGTTTAAGACCAGTGGAGAAAGAGCTAAAGTATGGATGGAAGAAGTGGGGAGCTTCGTTTTTTAAACGAGCATCCAGGAAAAATGCTACATTC…	GACATGGGCTGCGCAGTGGATATAGAAAGACGGGAACTCAAATGTGGAGCGGGCATCTTCATCATGGATGACGTTGAGTCATGGAGGGATGAATACTCATTCCACCCCAGTAGCCCGAAGAAACTAGCCGCATCTATAGTGGAGGCTGTGGAGAGCGGGACATGTGGTCTAAGAACAGTGAACAGGATGGAACACAAGATGTGGGAAAGCATAGCGAACGAGCTGAATGCCATTCTGGATGAGAACGAGCAGGACATAACAGTCGTAGTGAAAGACCTGGAAAACCCTGCTCCCAAAGGATTCAAAAGGTTGCCTCTAACCGAGAAAGAGCTGAAGTACGGATGGAAAAAATGGGGGGCGACTTTTTTCAAACAGCCAGAAAGAAAGAATACAACCTTC…
nonstructural protein NS2A	GGAGACGGGAATGAGATAGACACCTTCTCGTTAGGACTACTGGTTGCAATGCTGGTGACACAGGAAGGCCTGAGGAAACGCTGGGCTACTCGCCATATCATGGTGGCTTCACTGACAATGCTGGCAGCAATGGTCACAGGACACATCACATATCGTGACTTACTACGGTACGTGGTACTACTGGGAGCTACCTTTGCACAAATCAATGACGGAGGTGATGTGATGCACTTGGCGTTGGTGGCAGTCTTTAAAGTTCAACCTGGCTTCCTACTTGGGTTCTTGTTGAGGCGGCGCTGGACGCCACGAGAGTCAATGCTGCTGGCCATATCGGCTTGTTTCTTGCACCTCGTGTTTTCAGAGCTAAGTACTGACATCACAACGCTGGCTCATAATTTTTCC…	GGAGACGGGAATGAGATAGACACCTTCTCACTAGGACTACTGGTTGCAATGTTGGTGACACAGGAAGGCCTGAGGAAACGCTGGGCTACTCGCCATATCATGGTGGCTTCACTGACAATGCTGGCAGCAATGGTCACAGGACACATCACATATCGTGATTTACTCCGGTACGTGGTACTGCTGGGAGCTACCTTTGCACAAATCAATGACGGAGGTGATGTGATGCACTTGGCATTAGTGGCAGTCTTCAAAGTTCAACCTGGCTTCCTACTTGGTTTCTTGTTGAGGCGGCGCTGGACGCCACGAGAGTCAATGCTACTGGCCATATCGGCTTGTTTCTTACACCTCGTGTTTTCAGAGCTAAGTACTGACATCACAACGCTGGCTCATAATTTTTCC…	GGAGACGGGAATGAGATAGACACCTTCTCACTAGGACTACTGGTTGCAATGTTGGTGACACAGGAAGGCCTGAGGAAACGCTGGGCTACTCGCCATATCATGGTGGCTTCACTGACAATGCTGGCAGCAATGGTCACAGGACACATCACATATCGTGATTTACTCCGGTACGTGGTACTGCTGGGAGCTACCTTTGCACAAATCAATGACGGAGGTGATGTGATGCACTTGGCATTAGTGGCAGTCTTCAAAGTTCAACCTGGCTTCCTACTTGGTTTCTTGTTGAGGCGGCGCTGGACGCCACGAGAGTCAATGCTACTGGCCATATCGGCTTGTTTCTTACACCTCGTGTTTTCAGAGCTAAGTACTGACATCACAACGCTGGCTCATAATTTTTCC…	GGAGATGGCTCAGGAATTGATACTTTCTCGCTGGGACTGCTGGTAGCAATGCTAGTTACCCAAGAGGGTCTAAGAAAAAGGTGGGCAACTAGGCACATCGTTGTCGCTTCACTGGCGATGCTAGCAGCAATGATCACAGGAAACATCACATACATGGACCTAGGACGGTACATCATTCTTCTTGGAGCCACGTTTGCAGAAATGAACAGTGGAGGTGACATCATGCACCTAGCCCTGGTGGCAGTGTTTAAGGTACAGCCAGGATTCCTCGTGGGTTTCCTCCTGAAAAGGAGATGGACACCGCGGGAGTCAATGCTTTTGGCCATCTCTGCCTGTTTCATGCACTTGGTTTTTTCAGATTTCCAGACAGATCTAACCTCATTGGCTCACAACTTCTCA…
nonstructural protein NS2B	AGCTGGCCTCCAAGTGAGATATTTTCAGCAGTGGGAGTGTTGTGCGCGTTAGTAGGAGCCCTAGGGAACGTGCAAAGTACCCCACTAGCAGGCCCTATGGCGGCGTGTGGCCTCCTGATAGCAGCCTATGTAGTGACAGGAAAGAGTACTGACATAGAAATTGAAAGAGCTGGGTTGATCTCATGGAGTGAAGACGCGGAAGTCAGCGGAAGTAGCCCCAGGGTTGACGTTGCCTTGGATGAAAATGGTGATTTTTCACTCATTGACGGACAGGGCCCCTCGCTGGAATCAGTGATCCTAAAGACAGCTCTGGTAGCTTTCAGCGGACTGTTTCCCGTGTCCATACCCTTTTGTGCTGCTGCTTGGTACCTCCACGGGAAGTCAGGGAGAAGG	AGCTGGCCTCCAAGTGAGATATTTTCAGCAGTAGGAGTGTTGTGCGCGTTAGTAGGAGCCCTAGGGAATGTGCAAAGTACCCCACTAGCAGGCCCTATGGCGGCGTGTGGCCTCCTGATAGCAGCCTATGTGGTGACAGGAAAGAGTACTGACATAGAAATTGAAAGAGCTGGGTTGATCTCATGGAGTGAAGACGCGGAAGTCAGCGGAAGTAGCCCCAGGGTTGACGTTGCCTTGGATGAGAATGGTGATTTTTCACTCATTGACGGACAGGGCCCCTCGCTGGAATCAGTGATCCTGAAGACAGCTCTGGTAGCTTTCAGCGGACTGTTTCCCGTGTCCATACCCTTTTGTGCTGCTGCTTGGTATCTCCACGGGAAGTCAGGGAGAAGA	AGCTGGCCTCCAAGTGAGATATTTTCAGCAGTAGGAGTGTTGTGCGCGTTAGTAGGAGCCCTAGGGAATGTGCAAAGTACCCCACTAGCAGGCCCTATGGCGGCGTGTGGCCTCCTGATAGCAGCCTATGTGGTGACAGGAAAGAGTACTGACATAGAAATTGAAAGAGCTGGGTTGATCTCATGGAGTGAAGACGCGGAAGTCAGCGGAAGTAGCCCCAGGGTTGACGTTGCCTTGGATGAGAATGGTGATTTTTCACTCATTGACGGACAGGGCCCCTCGCTGGAATCAGTGATCCTGAAGACAGCTCTGGTAGCTTTCAGCGGACTGTTTCCCGTGTCCATACCCTTTTGTGCTGCTGCTTGGTATCTCCACGGGAAGTCAGGGAGAAGA	AGCTGGCCTCCGAGTGAGATCTTCTCGGCAGTGGGCGTCCTCTGCGCCCTAGTCGGTGCGCTGGGAAATGTGCAAGCAACTCCACTGGCAGGACCCATGGCAGCATGTGGGCTACTGTTGGCTGCATACGTGGTAACCGGAAAGAGCACAGACATTATCATCGAGAGAGCCGGACTAATCTCTTGGAGTGATGAAGCTGAGATCAGCGGGAGCAGCCCACGAGTGGACGTGGCTCTTGATGAGAACGGGGACTTCTCCTTGATTGATAGTCCTGGACCATCCACAGAAACAGTTCTCCTGAAGACAGCCCTAGTAGCAGTAAGTGGCCTTTTTCCAGTTTCAATCCCCTTTTGCGCAGCGGCTTGGTACATGTACAACAAGTCTGGAAAACGG
NS3 proteinase/ATPase/helicase peptide	GCTGGAGCGCTGTGGGACATTCCAGCTCCGCGAGAAGTAAAAAAGGGGAGCACCGAAAATGGAGTGTACAGAATCTTGGCCAACAGACTCTTTGGGAAAACTCAGGTAGGAGTCGGAGTGATGCATGAAGGGGTGTTTCACACCATGTGGCACGTCACTAGAGGGGCAGCTTTGAAAAGCGGAGAAGGAAGATTGGACCCTTACTGGGGAGACGTGAAGAAGGACCTGATTTCATATGGAGGGCCATGGAAGTTGGAAGGACACTGGGATGGTGTGTCAGAAGTGCAACTGATAGCGGTACCGCCAAAAGAAAAAGCAAAAAACATCCAGACCACGCCTGGAGTCTTCAAAACTCCGCATGGGGAGATAGGGGCTATTGTCCTTGACTTCCCTGCTGGA…	GCTGGAGCGCTGTGGGACATTCCAGCTCCACGAGAAGTAAAAAAGGGGAGTACCGAAAATGGAGTGTACAGAATCTTGGCCAACAGACTCTTTGGAAAAACTCAGGTAGGAGTCGGAGTGATGCATGAAGGGGTGTTTCACACCATGTGGCACGTCACTAGAGGGGCCGCTTTGAAAAGCGGAGAAGGAAGATTAGACCCTTACTGGGGAGACGTGAAGAAGGACCTGATTTCATATGGAGGGCCATGGAAGTTGGAAGGACGTTGGGATGGCGTGTCAGAAGTGCAACTGATAGCGGTACCGCCAAAAGAAAAAGCAAAAAACGTCCAGACCACGCCTGGAGTTTTCAAAACTCCGCATGGGGAGATAGGGGCTATTGTTCTTGACTTCCCTGCTGGA…	GCTGGAGCGCTGTGGGACATTCCAGCTCCACGAGAAGTAAAAAAGGGGAGTACCGAAAATGGAGTGTACAGAATCTTGGCCAACAGACTCTTTGGAAAAACTCAGGTAGGAGTCGGAGTGATGCATGAAGGGGTGTTTCACACCATGTGGCACGTCACTAGAGGGGCCGCTTTGAAAAGCGGAGAAGGAAGATTAGACCCTTACTGGGGAGACGTGAAGAAGGACCTGATTTCATATGGAGGGCCATGGAAGTTGGAAGGACGTTGGGATGGCGTGTCAGAAGTGCAACTGATAGCGGTACCGCCAAAAGAAAAAGCAAAAAACGTCCAGACCACGCCTGGAGTTTTCAAAACTCCGCATGGGGAGATAGGGGCTATTGTTCTTGACTTCCCTGCTGGA…	GCTGGAGCTCTCTGGGATATTCCAGCTCCACGAGAGGCCAAAAGAGGAAGCACAGAGAACGGAGTGTATAGGATCTTTGCTAACAGACTGTTTGGCCAGGTGCAAGTGGGAGTGGGAGTGATGCAAGAAGGAGTGTTCCACACCATGTGGCACGTTACCAGAGGAGCCGCCTTGAAAAGTGGTGAAGGAAGGCTAGATCCATACTGGGGGGATGTCCGAAAGGACCTCATCTCCTATGGAGGGCCATGGAAGCTGGATGGAAAGTGGGATGGAGTTTCAGAAGTGCAGTTGGTGGCCGTAGCTCCGAAAGAAAAGGTAAAAAACGTGCAGACAACCCCAGGAGTGTTCAAAACACCCAATGGGGAAGTGGGAGCTATCACCATTGACTTTCCAGCGGGT…
nonstructural protein NS4A	AGTGTGACGGCAGGCCTTCTAGAAGGAGTTGGGAGACTGCCAGAACATCTCGGCCAACGCCTGAAAGAATCCATTGACACCCTGTACTTAGCATTCACAGCTGAAGTCGGCTCGCGCCCCCATCGAGAGGCAATGCAAGAAATGCCGGCTGCTCTGGAAACTGTCCTTGTGTTTTTTCTATTAATGATCATGACAGGTTGCACATTCTTCCTCTTGATGCGGCACAAAGGCATTAATAAAATGGGCTATGGGATGGTAGTCATGTCAGCCGTTGGAGTTCTGTTATGGTACGGAGATGTGCCAGCCCCAAAAATTGCAGGCATCCTACTTTTGACATTTCTGCTGATGGTGGTCTTGATACCAGAGCCAGAGAAACAACGG	AGTGTGACGACAGGCCTTCTAGAAGGAGTTGGGAGACTGCCAGAACATCTTGGCCAACGCCTGAAAGAATCCATTGACACCCTGTACTTAGCTTTCACAGCTGAAGTTGGCTCGCGCCCCCATCGAGAGGCTATGCAAGAAATGCCGGCTGCTCTGGAAACTGTCCTTGTGTTTTTTCTACTAATGATTATGACAGGTTGCACATTCTTTCTCTTGATGCGACACAAAGGCATTAATAAAATGGGTTATGGGATGGTGGTCATGTCAGCCGTTGGAGGTCTGTTATGGTACGGAGATGTGCCAGCCCCAAAAATTGCAGGCATCCTACTTTTGACATTTCTGCTGATGGTGGTCTTGATACCAGAGCCAGAGAAACAACGG	AGTGTGACGACAGGCCTTCTAGAAGGAGTTGGGAGACTGCCAGAACATCTTGGCCAACGCCTGAAAGAATCCATTGACACCCTGTACTTAGCTTTCACAGCTGAAGTTGGCTCGCGCCCCCATCGAGAGGCTATGCAAGAAATGCCGGCTGCTCTGGAAACTGTCCTTGTGTTTTTTCTACTAATGATTATGACAGGTTGCACATTCTTTCTCTTGATGCGACACAAAGGCATTAATAAAATGGGTTATGGGATGGTGGTCATGTCAGCCGTTGGAGGTCTGTTATGGTACGGAGATGTGCCAGCCCCAAAAATTGCAGGCATCCTACTTTTGACATTTCTGCTGATGGTGGTCTTGATACCAGAGCCAGAGAAACAACGG	ACAGTAGCTTCTGGAATACTTGAAGGAGTTGGGAGATTGCCAGAGCATCTCGGAGCCAGGCTCAAAGATTCCATTGATGTTTTGTATTTGGCATTCACAGCAGAAGTTGGCTCACGCCCACACAGAGAGGCCATGCATGAGTTGCCAGCGGCTCTGGAAACAGTGCTGGTCTTCGCTCTATTGATGGTTCTGACAGGAACCACATTCTTCCTGCTAATGAGACACAAGGGTATAAACAAGATGGGATATGGAATGATCGTCATGACGGCAGTGGGGTCTCTTCTGTGGTATGGTGACATCCCAGCGCCAAAGATTGCAGGCATTCTGTTGTTGACATTCTTGCTCATGGTGGTTTTGATTCCAGAGCCTGAGAAGCAGAGG
protein 2K	TCCATCCAGGACAATCAGCTAGCCCTGGTGGTACTGGGCTGCCTAATGTTTCTGGGGGGGATAGCGGCC	TCCATCCAGGACAACCAGCTAGCCCTAGTGGTACTAGGTTGCTTAATGTTTCTGGGGGGGATAGCGGCC	TCCATCCAGGACAACCAGCTAGCCCTAGTGGTACTAGGTTGCTTAATGTTTCTGGGGGGGATAGCGGCC	TCCATCCAAGACAACCAGCTAGCGCTAGCCGTCCTTGGGTGCTTGGTCTTCCTGGGGACAGTGGCAGCT
nonstructural protein NS4B	AATGAAATGGGGATGCTGGAAAGGACAAAGCAGGATTTAGCCGGAGTCTTTCACAAGACCGAGAGGAAATCCACAGAATTCACACTCCTGACTCCTCCGGATTTGAGACCAGCCACGGCATGGAGCATATATGCCATTGGAACCACTCTCATCACTCCACTGATCCACCACATGATTACCACCCACTATGCAAACTTCTCTTTGATGGCCATGGCAAATCAAGCAGGCAGTCTCTTCGGCATGCAGACAGGAGCTCCATTTTCAAAAATGGACTGGGCAGTGCCAGCCATCGTGGTCGGATGTTGGCAACAACTAACTCCTGCCACACTGATGACGGCTTTGGTCTTGCTAGCTGTCCACTATATCTACATGATTCCGGGATGGCAGGCTGGAGCTGCC…	AATGAAATGGGGATGCTGGAAAGGACAAAGCAGGACTTAGCCGGAGTCTTTCACAAGACCGAGAGGAAATCCACAGAATTCACACTCCTGACTCCTCCGGATTTAAGGCCAGCCACGGCATGGAGCATATATGCCATTGGAACCACCCTCATCACTCCACTGATCCACCACATGATTACTACTCACTATGCAAACTTCTCTTTGATGGCCATGGCAAATCAAGCAGGCAGTCTCTTCGGCATGCAGACGGGAGCTCCATTCTCAAAAATGGACTGGGCAGTGCCGGCCATTGTGGTCGGATGCTGGCAACAACTAACTCCTGCCACACTGATGACGGCTTTGGTCTTGCTAGCTGTCCACTATATCTACATGATTCCGGGATGGCAGGCTGGAGCTGCC…	AATGAAATGGGGATGCTGGAAAGGACAAAGCAGGACTTAGCCGGAGTCTTTCACAAGACCGAGAGGAAATCCACAGAATTCACACTCCTGACTCCTCCGGATTTAAGGCCAGCCACGGCATGGAGCATATATGCCATTGGAACCACCCTCATCACTCCACTGATCCACCACATGATTACTACTCACTATGCAAACTTCTCTTTGATGGCCATGGCAAATCAAGCAGGCAGTCTCTTCGGCATGCAGACAGGAGCTCCATTCTCAAAAATGGACTGGGCAGTGCCGGCCATTGTGGTCGGATGCTGGCAACAACTAACTCCTGCCACACTGATGACGGCTTTGGTCTTGCTAGCTGTCCACTATATCTACATGATTCCGGGATGGCAGGCTGGAGCTGCC…	AACGAGGTTGGGTGGTTGGAACGTACGAAGAAGGACATTGGAAGCTTGTTCCGAAAGGAAGAAACAGTGGCCGGATTTCAAGTTCTGACCCCTCCTGACCTCAGACCTGCCACAGCTTGGAGCCTTTACGCCATCTCAACAACCTTGCTCACTCCTCTGATTCACCACATGATCACAACTCACTATGCAAATTTTTCCCTGATGGCCATGGCCAATCAGGCAGGAAGTCTGTTTGGTATGCAGACTGGAGCTCCTTTTGCAAAAGTGGATTGGGCAGTGCCAGCCATAGTGGTTGGATGCTGGCAGCAATTGACTCCCACGACCTTGTTGGCAGCGGTGGTATTGGTGGTGCTCCACTATGTCTACATGATCCCAGGATGGCAGGCTGGAGCTGCAAGG…
RNA-dependent RNA polymerase NS5	GGAGGTGTTGAGGGGGAAACTCTAGGGGAGAAGTGGAAACACCTTCTCAATGCCATGGACAAGTATGAGTTCTCCAGGTACAAGGTAAATGGCATCTTTGAAGTGGATCGTGAACCAGCCCGTATGGCCCTGGCCAACGGTCTTGTGACGAGTGGCCATGCAGTTTCCAGAGGAAGCGCAAAATTGCGTTGGATGGTTGAAAGAGCTGCAGTCCGCCCTACTGGGAGAGTCATTGATCTGGGGTGTGGAAGAGGTGGTTGGAGTTACTACTGCGCCACCCTAAAGCAGGTTCAAGAGGTACGAGGCTACACAAAAGGAGGCCCCGGTCATGAGGAGCCACGGATGGTGCAGAGCTATGGCTGGAACATTGTCACCTTGAAAAGTGGAGTGGACGTGTTC…	GGAGGTGTTGAGGGGGAAACTCTAGGGGAGAAATGGAAACACCTTCTCAATGCCATGGACAAGTATGAGTTCTCCAGGTACAAGGTAAATGGCATCTTTGAGGTGGATCGTGAACCAGCCCGTATGGCCCTGGCCAACGGTCTTGTGACGAGTGGCCATGCAGTTTCCAGAGGAAGCGCAAAATTGCGTTGGATGGTTGAAAGAGCTGCAGTCCGCCCTACTGGGAGAGTCATTGATCTGGGGTGTGGAAGAGGTGGTTGGAGTTACTACTGTGCCACCCTAAAACAGGTTCAAGAAGTACGAGGCTACACAAAAGGAGGCCCCGGTCATGAGGAGCCACGGATGGTGCAGAGCTATGGCTGGAACATTGTCACCTTGAAAAGCGGAGTGGACGTGTTC…	GGAGGTGTTGAGGGGGAAACTCTAGGGGAGAAATGGAAACACCTTCTCAATGCCATGGACAAGTATGAGTTCTCCAGGTACAAGGTAAATGGCATCTTTGAGGTGGATCGTGAACCAGCCCGTATGGCCCTGGCCAACGGTCTTGTGACGAGTGGCCATGCAGTTTCCAGAGGAAGCGCAAAATTGCGTTGGATGGTTGAAAGAGCTGCAGTCCGCCCTACTGGGAGAGTCATTGATCTGGGGTGTGGAAGAGGTGGTTGGAGTTACTACTGTGCCACCCTAAAACAGGTTCAAGAAGTACGAGGCTACACAAAAGGAGGCCCCGGTCATGAGGAGCCACGGATGGTGCAGAGCTATGGCTGGAACATTGTCACCTTGAAAAGCGGAGTGGACGTGTTC…	GGTGGTGTCGAAGGTGAGACACTCGGTGAAAAATGGAAGCACATGCTGAACTCCATGGACAAGTATGAGTTCTCGAGGTACAAGGTCAATGGAATTTTCGAGGTCGACAGAGAACCAGCACGGATGGCCCTAGCCAATGGAATCATCACTGGTGGGCACGCTGTCTCCAGGGGTAGTGCAAAACTCCGCTGGATGGTGGAAAGAGGAGCCGTTCGTCCCACGGGAAAAGTCATTGACCTAGGATGTGGAAGAGGAGGGTGGAGCTACTACTGCGCAACCCTGAAGCAAGTCCAGGAAGTGCGTGGGTACACAAAGGGAGGAGAAGGACATGAGGAACCCAGAATGGTACAGAGCTATGGGTGGAACATTGTTACCCTCAAGAGCGGAGTGGACGTGTTT…
3' NCR	GCTAAGATAAAAGAGAAAAAGAGGGTTTGAGTCAGGCCAGAAATGCCACCGGATAAAGGTAGACGGTGCTGCCTGCAACCTTTCTGCGGAAGGAACAACCGCAGTCAATAAAACCAAAAGAGGGAATGAGAACCCTTTGGCCGCCCAGGCCTGGGATGAGCGTGATCCCAGGCGAAGGACTAGAGGTTAGAGGAGACCCGGCCATTCTCAACAAGCCAAGGCCCAAGCTTGCTGAAGCTGTAGGCAAGTGGAAGGACTAGAGGTTAGAGGAGACCCCTTGGCAAAACAGTTAACGCACTGAAAGAAACAGCATATTGACACCTGGGATAGACCGGAGAATTTGCTGCCTCGCAACACCTCCCACCCGGCACAGAACGCCGACATGGTGGGAGGGGTCGT…	GCTAAGATAAAAGAGAAAAAGAGGGTTTGAGTCAGGCCAGAAATGCCACCGGATAAAGGTAGACGGTGCTGCCTGCAACCTTTCTGCGGAAGGAATAACCGCAGTCAATAAAACCAAAAGAGGGAATGAGAACCCTTTGGCCGCCCAGGCCTGGGATGAGCGTGATCCCAGGCGAAGGACTAGAGGTTAGAGGAGACCCGGCCATTCTCAACAAGCCAAGGCCCAAGCTTGCTGAAGCTGTAGGCAGGTAGAAGGACTAGAGGTTAGAGGAGACCCCTTGGCAAAACAGTTAACGCACCAAAAGAAACAGCATATTGACACCTGGGATAGACCGGAGAATTTGCTGCCTCGCAACACCTCCCACCCGGCACAGAACGCCGACATGGTGGGAGGGGTCGT…	GCTAAGATAAAAGAGAAAAAGAGGGTTTGAGTCAGGCCAGAAATGCCACCGGATAAAGGTAGACGGTGCTGCCTGCAACCTTTCTGCGGAAGGAATAACCGCAGTCAATAAAACCAAAAGAGGGAATGAGAACCCTTTGGCCGCCCAGGCCTGGGATGAGCGTGATCCCAGGCGAAGGACTAGAGGTTAGAGGAGACCCGGCCATTCTCAACAAGCCAAGGCCCAAGCTTGCTGAAGCTGTAGGCAGGTAGAAGGACTAGAGGTTAGAGGAGACCCCTTGGCAAAACAGTTAACGCACCAAAAGAAACAGCATATTGACACCTGGGATAGACCGGAGAATTTGCTGCCTCGCAACACCTCCCACCCGGCACAGAACGCCGACATGGTGGGAGGGGTCGT…	ATAGAATTCTTTGAGATGTACATATGTAAATAAAATTTAATTGAAGAGAGTCAGGCCAGAAATGCCACCGAATAAGGGTAGACGGTGCTGCCTGCATCCCTTACGTGGAAGGAAAACCACGTGAAACAAAAACCCACTGCTAGCAGTGAAAGGCCGCCCGGGCCTGGGATGAGCGTGATTCCAGGCGAAGGACTAGAGGTTAGAGGAGACCCGGCCACTCAAAAGCTAAGGCCCAAACCTGCTGAAGCTGTAGGCAGGCGGAAGGACTAGAGGTTAGAGGAGACCCCTTAGCACAAAGTTAACGCAAAACAAAACAGCATATTGACACCTGGGAGAGACCGGAGAATTTGCTGACTCGCTTCACCTCCCACCCGGCACAGAGCGCCGACATGGTGGGAG…
ORF	>ORF BEAN217201 . MARKPGRPGGNRVVNMLKRTAANAASPLGLAKRLLGDAFAGRGPLRVILAVVAFFRFTAIKMSPALLKKWGTVEKGAAIAIMKSFKKEIGNMLDVVARRKTKNKGKRSVESSALLVLLTACLALGFKVVTGPEGPIMDVTKKDVGKALEIPFQNFNNTCWVMAMDVGHPCEDTIEYECPSLDIGAEPNDIDCWCDTMPMRVRYGRCTKGSTPKRSRRNAVFPQHTENVLATRQETWMNTDVIMKHLIKVETWALRNPGFALVAITLGWMLGSNRSQKIIFTILLLLVAPAYSMRCIGVENRDFVEGLSGGTWVDVVLEHGGCVTVRVEGKPTLDFELVQTKATGLAAVRAYCYQAKVSDIQISAACPTVQLTENSKATDSN…	>ORF BEAN4116 . MARKPGRPGGNRVVNMLKRTAANAASPLGLAKRLLGDAFAGRGPLRVILAVVAFFRFTAIKMSPALLKKWGTVEKGAAIAIMKSFKKEIGSMLDVVARRKTKNKGKRSVESSALLVLLTACLALGFKVVTGPEGPIMDVTKKDVGKALEIPFQNFNNTCWVMAMDVGHPCEDTIEYECPSLDIGAEPNDIDCWCDTMPMRVRYGRCTKGSIPKRSRRNAVFPQHTENVLATRQETWMNTDVIMKHLIKVETWALRNPGFALVAITLGWMLGSNRSQKIIFTILLLLVAPAYSMRCIGVENRDFVEGLSGGTWVDVVLEHGGCVTVRVEGKPTLDFELVQTKATGLAAVRAYCYQAKVSDIQISAACPTVQLTENSKATDSNYL…	>ORF BEAN4073 aa MARKPGRPGGNRVVNMLKRTAANAASPLGLAKRLLGDAFAGRGPLRVILAVVAFFRFTAIKMSPALLKKWGTVEKGAAIAIMKSFKKEIGSMLDVVARRKTKNKGKRSVESSALLVLLTACLALGFKVVTGPEGPIMDVTKKDVGKALEIPFQNFNNTCWVMAMDVGHPCEDTIEYECPSLDIGAEPNDIDCWCDTMPMRVRYGRCTKGSIPKRSRRNAVFPQHTENVLATRQETWMNTDVIMKHLIKVETWALRNPGFALVAITLGWMLGSNRSQKIIFTILLLLVAPAYSMRCIGVENRDFVEGLSGGTWVDVVLEHGGCVTVRVEGKPTLDFELVQTKATGLAAVRAYCYQAKVSDIQISAACPTVQLTENSKATDSNY…	>ORF COAR 41922 aa MARKPGRPGGNRVVNMLKRTAANAASPLGLAKRLLGDAFAGRGPLRVILAVVAFFRFTAIKMSPALLKKWGTVEKGAAIAIMKSFKKEIGSMLDVVARRKTKNKGKRSVESSALLVLLTACLALGFKVVTGPEGPIMDVTKKDVGKALEIPFQNFNNTCWVMAMDVGHPCEDTIEYECPSLDIGAEPNDIDCWCDTMPMRVRYGRCTKGSIPKRSRRNAVFPQHTENVLATRQETWMNTDVIMKHLIKVETWALRNPGFALVAITLGWMLGSNRSQKIIFTILLLLVAPAYNMRCIGVENRDFVEGLSGGTWVDVVLEHGGCVTVRVEGKPTLDFELVQTKATGLAAVRAYCYQAKVSDIQISAACPAVQLTENSKATDS…
Full Genome	>BeAn217201 [organism=Orthoflavivirus aroaense] Bussuquara virus, isolate BeAn217201, complete genome AGTATTTCTTCTGCGTGAGACCGTTGCGACAGTTCGTACCGGTGAGTTTTGACTTAACGCAGTGAGAAAAGTTTTCGAGGAAAGACGAGAAGCGAATTCTCTGAATGGCTAGAAAACCAGGAAGACCCGGAGGAAACCGGGTCGTCAATATGCTAAAGCGTACTGCGGCCAACGCAGCCAGCCCATTGGGGCTGGCAAAAAGGCTGCTTGGAGACGCGTTTGCTGGCAGGGGACCCTTAAGGGTTATCCTGGCAGTGGTCGCGTTCTTCAGATTTACAGCAATCAAAATGTCCCCAG…	>BeAn4116 [organism=Orthoflavivirus aroaense] Bussuquara virus, isolate BeAn4116, complete genome AGTATTTCTTCTGCGTGAGACCATTGCGACAGTTCGTACCGGTGAGTTTTGACTTAACGCAGTGAGAAAAGTTTTCGAGGAAAGACGAGAAGCGAATTCTCTGAATGGCTAGAAAACCAGGAAGACCCGGAGGAAACCGGGTCGTCAATATGCTAAAGCGTACGGCGGCCAACGCAGCCAGCCCCTTGGGGCTGGCAAAAAGGCTGCTTGGAGACGCGTTTGCTGGTAGGGGACCCTTAAGGGTTATCCTAGCAGTGGTCGCGTTCTTCAGATTTACAGCAATCAAAATGTCCCCCGCTTT…	>BeAn4073 [organism=Orthoflavivirus aroaense] Bussuquara virus, isolate BeAn4073, complete genome AGTATTTCTTCTGCGTGAGACCATTGCGACAGTTCGTACCGGTGAGTTTTGACTTAACGCAGTGAGAAAAGTTTTCGAGGAAAGACGAGAAGCGAATTCTCTGAATGGCTAGAAAACCAGGAAGACCCGGAGGAAACCGGGTCGTCAATATGCTAAAGCGTACGGCGGCCAACGCAGCCAGCCCCTTGGGGCTGGCAAAAAGGCTGCTTGGAGACGCGTTTGCTGGTAGGGGACCCTTAAGGGTTATCCTAGCAGTGGTCGCGTTCTTCAGATTTACAGCAATCAAAATGTCCCCCGCTTT…	>CoAr41922 [organism=Orthoflavivirus aroaense] Naranjal virus, isolate CoAr41922, complete genome CGATGGCAAGAAAACCAGGGAGTAATTCTTCTACGTGAGACTGTGCCGACAGTTTCGACACAGTGAGCTTAGCTTAACGTAGTGAGAAAAGTTTTCGAGGAAAAGACGAGAATAGCAATTCTCCGATGGCAAGAAAACCAGGAAAACCCGGCGTAGGCCGGGTTGTCAATATGCTAAAGCGTACTGCAACCAACGCAGCCAGCCCAGTGAGGCTGGCAAAAAGGTTGCTTGGAGAGGCATTCTCTGGACGGGGTCCTCTTAGAGTGATCCTGGCCGTGATTGCCTTCTTCAGATTTACAGC…

## Sheet: Phosphorylation
NetPhos 3.1 server predicts serine, threonine or tyrosine phosphorylation sites in eukaryotic proteins using ensembles of neural networks. Both generic and kinase specific predictions are performed. The generic predictions are identical to the predictions performed by NetPhos 2.0. The kinase specific predictions are identical to the predictions by NetPhosK 1.0. Predictions are made for the follow…
BEAN217201	BEAN4116	BEAN4073	Protein	Residue	Internal peptide residue #			BEAN 217201									BEAN 4116									BEAN 4073
	91	91	Capsid	S	91			seqname	source	feature	start	end	score	?			seqname	source	feature	start	end	score	?			seqname	source	feature	start	end	score	?
101	101	101	Capsid	T	101			ORF	netphos-3.1b	phos-unsp	101	101	0.909	YES			ORF	netphos-3.1b	phos-unsp	91	91	0.871	YES			ORF	netphos-3.1b	phos-unsp	91	91	0.871	YES
108	108	108	Capsid	S	108			ORF	netphos-3.1b	phos-unsp	108	108	0.99	YES			ORF	netphos-3.1b	phos-unsp	101	101	0.909	YES			ORF	netphos-3.1b	phos-unsp	101	101	0.909	YES
140	140	140	pr	T	15			ORF	netphos-3.1b	phos-unsp	140	140	0.942	YES			ORF	netphos-3.1b	phos-unsp	108	108	0.99	YES			ORF	netphos-3.1b	phos-unsp	108	108	0.99	YES
207	207	207	pr	T	82			ORF	netphos-3.1b	phos-unsp	207	207	0.942	YES			ORF	netphos-3.1b	phos-unsp	140	140	0.942	YES			ORF	netphos-3.1b	phos-unsp	140	140	0.942	YES
210	210	210	pr	S	85			ORF	netphos-3.1b	phos-PKC	207	207	0.834	YES			ORF	netphos-3.1b	phos-PKC	207	207	0.831	YES			ORF	netphos-3.1b	phos-PKC	207	207	0.831	YES
211			pr	T	86			ORF	netphos-3.1b	phos-PKC	210	210	0.894	YES			ORF	netphos-3.1b	phos-PKC	210	210	0.851	YES			ORF	netphos-3.1b	phos-PKC	210	210	0.851	YES
215	215	215	pr	T	90			ORF	netphos-3.1b	phos-unsp	211	211	0.91	YES			ORF	netphos-3.1b	phos-unsp	215	215	0.99	YES			ORF	netphos-3.1b	phos-unsp	215	215	0.99	YES
272	272	272	M	S	147			ORF	netphos-3.1b	phos-unsp	215	215	0.993	YES			ORF	netphos-3.1b	phos-PKC	272	272	0.873	YES			ORF	netphos-3.1b	phos-PKC	272	272	0.873	YES
324	324	324	Envelope	T	32			ORF	netphos-3.1b	phos-PKC	272	272	0.873	YES			ORF	netphos-3.1b	phos-PKC	324	324	0.855	YES			ORF	netphos-3.1b	phos-PKC	324	324	0.855	YES
	389	389	Envelope	T	97			ORF	netphos-3.1b	phos-PKC	324	324	0.855	YES			ORF	netphos-3.1b	phos-unsp	324	324	0.833	YES			ORF	netphos-3.1b	phos-unsp	324	324	0.833	YES
		407	Envelope	T	115			ORF	netphos-3.1b	phos-unsp	324	324	0.833	YES			ORF	netphos-3.1b	phos-unsp	389	389	0.827	YES			ORF	netphos-3.1b	phos-unsp	389	389	0.827	YES
429	429	429	Envelope	Y	137			ORF	netphos-3.1b	phos-unsp	429	429	0.929	YES			ORF	netphos-3.1b	phos-unsp	429	429	0.929	YES			ORF	netphos-3.1b	phos-PKC	407	407	0.83	YES
434	434	434	Envelope	S	142			ORF	netphos-3.1b	phos-unsp	434	434	0.987	YES			ORF	netphos-3.1b	phos-unsp	434	434	0.987	YES			ORF	netphos-3.1b	phos-unsp	429	429	0.929	YES
445	445	445	Envelope	S	153			ORF	netphos-3.1b	phos-unsp	445	445	0.977	YES			ORF	netphos-3.1b	phos-unsp	445	445	0.99	YES			ORF	netphos-3.1b	phos-unsp	434	434	0.992	YES
	448		Envelope	S	-292			ORF	netphos-3.1b	phos-unsp	464	464	0.993	YES			ORF	netphos-3.1b	phos-unsp	448	448	0.886	YES			ORF	netphos-3.1b	phos-unsp	445	445	0.828	YES
464	464	464	Envelope	S	172			ORF	netphos-3.1b	phos-unsp	466	466	0.968	YES			ORF	netphos-3.1b	phos-unsp	464	464	0.993	YES			ORF	netphos-3.1b	phos-unsp	464	464	0.993	YES
466	466	466	Envelope	S	174			ORF	netphos-3.1b	phos-unsp	470	470	0.984	YES			ORF	netphos-3.1b	phos-unsp	466	466	0.968	YES			ORF	netphos-3.1b	phos-unsp	466	466	0.968	YES
470	470	470	Envelope	S	178			ORF	netphos-3.1b	phos-unsp	474	474	0.889	YES			ORF	netphos-3.1b	phos-unsp	470	470	0.984	YES			ORF	netphos-3.1b	phos-unsp	470	470	0.984	YES
474	474	474	Envelope	Y	182			ORF	netphos-3.1b	phos-unsp	485	485	0.892	YES			ORF	netphos-3.1b	phos-unsp	474	474	0.889	YES			ORF	netphos-3.1b	phos-unsp	474	474	0.889	YES
485	485	485	Envelope	S	193			ORF	netphos-3.1b	phos-unsp	501	501	0.968	YES			ORF	netphos-3.1b	phos-unsp	485	485	0.892	YES			ORF	netphos-3.1b	phos-unsp	485	485	0.892	YES
501	501	501	Envelope	S	209			ORF	netphos-3.1b	phos-unsp	522	522	0.889	YES			ORF	netphos-3.1b	phos-unsp	501	501	0.968	YES			ORF	netphos-3.1b	phos-unsp	501	501	0.968	YES
522	522	522	Envelope	S	230			ORF	netphos-3.1b	phos-unsp	539	539	0.858	YES			ORF	netphos-3.1b	phos-unsp	522	522	0.889	YES			ORF	netphos-3.1b	phos-unsp	522	522	0.889	YES
539	539	539	Envelope	T	247			ORF	netphos-3.1b	phos-unsp	568	568	0.914	YES			ORF	netphos-3.1b	phos-unsp	539	539	0.858	YES			ORF	netphos-3.1b	phos-unsp	539	539	0.858	YES
568	568	568	Envelope	S	276			ORF	netphos-3.1b	phos-PKC	602	602	0.867	YES			ORF	netphos-3.1b	phos-unsp	568	568	0.914	YES			ORF	netphos-3.1b	phos-unsp	568	568	0.914	YES
602	602	602	Envelope	T	310			ORF	netphos-3.1b	phos-unsp	612	612	0.949	YES			ORF	netphos-3.1b	phos-PKC	602	602	0.867	YES			ORF	netphos-3.1b	phos-PKC	602	602	0.867	YES
612	612	612	Envelope	T	320			ORF	netphos-3.1b	phos-unsp	657	657	0.829	YES			ORF	netphos-3.1b	phos-unsp	612	612	0.949	YES			ORF	netphos-3.1b	phos-unsp	612	612	0.949	YES
657	657	657	Envelope	T	365			ORF	netphos-3.1b	phos-unsp	671	671	0.978	YES			ORF	netphos-3.1b	phos-unsp	657	657	0.829	YES			ORF	netphos-3.1b	phos-unsp	657	657	0.829	YES
671	671	671	Envelope	Y	379			ORF	netphos-3.1b	phos-unsp	675	675	0.966	YES			ORF	netphos-3.1b	phos-unsp	671	671	0.978	YES			ORF	netphos-3.1b	phos-unsp	671	671	0.978	YES
675	675	675	Envelope	Y	383			ORF	netphos-3.1b	phos-unsp	795	795	0.905	YES			ORF	netphos-3.1b	phos-unsp	675	675	0.966	YES			ORF	netphos-3.1b	phos-unsp	675	675	0.966	YES
795	795	795	NS1	T	2			ORF	netphos-3.1b	phos-unsp	825	825	0.935	YES			ORF	netphos-3.1b	phos-unsp	795	795	0.905	YES			ORF	netphos-3.1b	phos-unsp	795	795	0.905	YES
825	825	825	NS1	Y	32			ORF	netphos-3.1b	phos-unsp	838	838	0.98	YES			ORF	netphos-3.1b	phos-unsp	825	825	0.935	YES			ORF	netphos-3.1b	phos-unsp	825	825	0.935	YES
838	838	838	NS1	S	45			ORF	netphos-3.1b	phos-unsp	880	880	0.936	YES			ORF	netphos-3.1b	phos-unsp	838	838	0.98	YES			ORF	netphos-3.1b	phos-unsp	838	838	0.98	YES
880	880	880	NS1	T	87			ORF	netphos-3.1b	phos-unsp	906	906	0.901	YES			ORF	netphos-3.1b	phos-unsp	880	880	0.936	YES			ORF	netphos-3.1b	phos-unsp	880	880	0.936	YES
906	906	906	NS1	Y	113			ORF	netphos-3.1b	phos-unsp	920	920	0.997	YES			ORF	netphos-3.1b	phos-unsp	906	906	0.901	YES			ORF	netphos-3.1b	phos-unsp	906	906	0.901	YES
920	920	920	NS1	S	127			ORF	netphos-3.1b	phos-PKC	920	920	0.823	YES			ORF	netphos-3.1b	phos-unsp	920	920	0.997	YES			ORF	netphos-3.1b	phos-unsp	920	920	0.997	YES
932	932	932	NS1	S	139			ORF	netphos-3.1b	phos-unsp	932	932	0.982	YES			ORF	netphos-3.1b	phos-PKC	920	920	0.823	YES			ORF	netphos-3.1b	phos-PKC	920	920	0.823	YES
1090	1090	1090	NS1	S	297			ORF	netphos-3.1b	phos-unsp	1090	1090	0.99	YES			ORF	netphos-3.1b	phos-unsp	932	932	0.982	YES			ORF	netphos-3.1b	phos-unsp	932	932	0.982	YES
1093	1093	1093	NS1	S	300			ORF	netphos-3.1b	phos-unsp	1093	1093	0.932	YES			ORF	netphos-3.1b	phos-unsp	1090	1090	0.99	YES			ORF	netphos-3.1b	phos-unsp	1090	1090	0.99	YES
1097	1097	1097	NS1	S	304			ORF	netphos-3.1b	phos-unsp	1097	1097	0.966	YES			ORF	netphos-3.1b	phos-unsp	1093	1093	0.932	YES			ORF	netphos-3.1b	phos-unsp	1093	1093	0.932	YES
1132	1132	1132	NS1	S	339			ORF	netphos-3.1b	phos-PKC	1097	1097	0.836	YES			ORF	netphos-3.1b	phos-unsp	1097	1097	0.966	YES			ORF	netphos-3.1b	phos-unsp	1097	1097	0.966	YES
1137	1137	1137	NS1	T	344			ORF	netphos-3.1b	phos-unsp	1132	1132	0.998	YES			ORF	netphos-3.1b	phos-PKC	1097	1097	0.836	YES			ORF	netphos-3.1b	phos-PKC	1097	1097	0.836	YES
1144	1144	1144	NS1	S	351			ORF	netphos-3.1b	phos-unsp	1137	1137	0.854	YES			ORF	netphos-3.1b	phos-unsp	1132	1132	0.998	YES			ORF	netphos-3.1b	phos-unsp	1132	1132	0.998	YES
1195	1195	1195	NS2A	T	50			ORF	netphos-3.1b	phos-unsp	1144	1144	0.994	YES			ORF	netphos-3.1b	phos-unsp	1137	1137	0.854	YES			ORF	netphos-3.1b	phos-unsp	1137	1137	0.854	YES
1245	1245	1245	NS2A	T	100			ORF	netphos-3.1b	phos-unsp	1195	1195	0.824	YES			ORF	netphos-3.1b	phos-unsp	1144	1144	0.994	YES			ORF	netphos-3.1b	phos-unsp	1144	1144	0.994	YES
1314	1314	1314	NS2A	T	169			ORF	netphos-3.1b	phos-unsp	1245	1245	0.998	YES			ORF	netphos-3.1b	phos-unsp	1195	1195	0.824	YES			ORF	netphos-3.1b	phos-unsp	1195	1195	0.824	YES
1330	1330	1330	NS2A	S	185			ORF	netphos-3.1b	phos-PKC	1314	1314	0.886	YES			ORF	netphos-3.1b	phos-unsp	1245	1245	0.998	YES			ORF	netphos-3.1b	phos-unsp	1245	1245	0.998	YES
1342	1342	1342	NS2A	S	197			ORF	netphos-3.1b	phos-unsp	1330	1330	0.835	YES			ORF	netphos-3.1b	phos-PKC	1314	1314	0.886	YES			ORF	netphos-3.1b	phos-PKC	1314	1314	0.886	YES
1373	1373	1373	NS2B	S	1			ORF	netphos-3.1b	phos-unsp	1342	1342	0.907	YES			ORF	netphos-3.1b	phos-unsp	1330	1330	0.835	YES			ORF	netphos-3.1b	phos-unsp	1330	1330	0.835	YES
1377	1377	1377	NS2B	S	5			ORF	netphos-3.1b	phos-unsp	1373	1373	0.972	YES			ORF	netphos-3.1b	phos-unsp	1342	1342	0.901	YES			ORF	netphos-3.1b	phos-unsp	1342	1342	0.901	YES
1433	1433	1433	NS2B	S	61			ORF	netphos-3.1b	phos-unsp	1377	1377	0.925	YES			ORF	netphos-3.1b	phos-unsp	1373	1373	0.972	YES			ORF	netphos-3.1b	phos-unsp	1373	1373	0.972	YES
1441	1441	1441	NS2B	S	69			ORF	netphos-3.1b	phos-unsp	1433	1433	0.986	YES			ORF	netphos-3.1b	phos-unsp	1377	1377	0.925	YES			ORF	netphos-3.1b	phos-unsp	1377	1377	0.925	YES
1444	1444	1444	NS2B	S	72			ORF	netphos-3.1b	phos-unsp	1441	1441	0.861	YES			ORF	netphos-3.1b	phos-unsp	1433	1433	0.986	YES			ORF	netphos-3.1b	phos-unsp	1433	1433	0.986	YES
1458	1458	1458	NS2B	S	86			ORF	netphos-3.1b	phos-unsp	1444	1444	0.992	YES			ORF	netphos-3.1b	phos-unsp	1441	1441	0.861	YES			ORF	netphos-3.1b	phos-unsp	1441	1441	0.861	YES
1500	1500	1500	NS2B	S	128			ORF	netphos-3.1b	phos-unsp	1458	1458	0.989	YES			ORF	netphos-3.1b	phos-unsp	1444	1444	0.992	YES			ORF	netphos-3.1b	phos-unsp	1444	1444	0.992	YES
1520	1520	1520	NS3	S	17			ORF	netphos-3.1b	phos-unsp	1500	1500	0.958	YES			ORF	netphos-3.1b	phos-unsp	1458	1458	0.989	YES			ORF	netphos-3.1b	phos-unsp	1458	1458	0.989	YES
1615	1615	1615	NS3	T	112			ORF	netphos-3.1b	phos-unsp	1520	1520	0.995	YES			ORF	netphos-3.1b	phos-unsp	1500	1500	0.958	YES			ORF	netphos-3.1b	phos-unsp	1500	1500	0.958	YES
1678	1678	1678	NS3	T	175			ORF	netphos-3.1b	phos-unsp	1615	1615	0.908	YES			ORF	netphos-3.1b	phos-unsp	1520	1520	0.995	YES			ORF	netphos-3.1b	phos-unsp	1520	1520	0.995	YES
1687	1687	1687	NS3	T	184			ORF	netphos-3.1b	phos-unsp	1678	1678	0.841	YES			ORF	netphos-3.1b	phos-unsp	1615	1615	0.92	YES			ORF	netphos-3.1b	phos-unsp	1615	1615	0.92	YES
1704	1704	1704	NS3	T	201			ORF	netphos-3.1b	phos-unsp	1687	1687	0.903	YES			ORF	netphos-3.1b	phos-unsp	1678	1678	0.841	YES			ORF	netphos-3.1b	phos-unsp	1678	1678	0.841	YES
1748	1748	1748	NS3	T	245			ORF	netphos-3.1b	phos-PKC	1687	1687	0.855	YES			ORF	netphos-3.1b	phos-unsp	1687	1687	0.903	YES			ORF	netphos-3.1b	phos-unsp	1687	1687	0.903	YES
1754	1754	1754	NS3	S	251			ORF	netphos-3.1b	phos-unsp	1704	1704	0.821	YES			ORF	netphos-3.1b	phos-PKC	1687	1687	0.855	YES			ORF	netphos-3.1b	phos-PKC	1687	1687	0.855	YES
1756	1756	1756	NS3	S	253			ORF	netphos-3.1b	phos-unsp	1748	1748	0.917	YES			ORF	netphos-3.1b	phos-unsp	1704	1704	0.821	YES			ORF	netphos-3.1b	phos-unsp	1704	1704	0.821	YES
1770	1770	1770	NS3	T	267			ORF	netphos-3.1b	phos-unsp	1754	1754	0.84	YES			ORF	netphos-3.1b	phos-unsp	1748	1748	0.917	YES			ORF	netphos-3.1b	phos-unsp	1748	1748	0.917	YES
1809	1809	1809	NS3	S	306			ORF	netphos-3.1b	phos-unsp	1756	1756	0.978	YES			ORF	netphos-3.1b	phos-unsp	1754	1754	0.84	YES			ORF	netphos-3.1b	phos-unsp	1754	1754	0.84	YES
1880	1880	1880	NS3	T	377			ORF	netphos-3.1b	phos-PKC	1770	1770	0.897	YES			ORF	netphos-3.1b	phos-unsp	1756	1756	0.978	YES			ORF	netphos-3.1b	phos-unsp	1756	1756	0.978	YES
1896	1896	1896	NS3	T	393			ORF	netphos-3.1b	phos-unsp	1809	1809	0.973	YES			ORF	netphos-3.1b	phos-PKC	1770	1770	0.897	YES			ORF	netphos-3.1b	phos-PKC	1770	1770	0.897	YES
1929	1929	1929	NS3	S	426			ORF	netphos-3.1b	phos-PKC	1880	1880	0.912	YES			ORF	netphos-3.1b	phos-unsp	1809	1809	0.973	YES			ORF	netphos-3.1b	phos-unsp	1809	1809	0.973	YES
1976	1976	1976	NS3	Y	473			ORF	netphos-3.1b	phos-unsp	1896	1896	0.876	YES			ORF	netphos-3.1b	phos-PKC	1880	1880	0.912	YES			ORF	netphos-3.1b	phos-PKC	1880	1880	0.912	YES
2050	2050	2050	NS3	S	547			ORF	netphos-3.1b	phos-unsp	1929	1929	0.981	YES			ORF	netphos-3.1b	phos-unsp	1896	1896	0.876	YES			ORF	netphos-3.1b	phos-unsp	1896	1896	0.876	YES
2088	2088	2088	NS3	S	585			ORF	netphos-3.1b	phos-PKC	1929	1929	0.871	YES			ORF	netphos-3.1b	phos-unsp	1929	1929	0.981	YES			ORF	netphos-3.1b	phos-unsp	1929	1929	0.981	YES
2099	2099	2099	NS3	S	596			ORF	netphos-3.1b	phos-unsp	1976	1976	0.947	YES			ORF	netphos-3.1b	phos-PKC	1929	1929	0.871	YES			ORF	netphos-3.1b	phos-PKC	1929	1929	0.871	YES
2122	2122	2122	NS4A	S	1			ORF	netphos-3.1b	phos-PKC	2050	2050	0.905	YES			ORF	netphos-3.1b	phos-unsp	1976	1976	0.947	YES			ORF	netphos-3.1b	phos-unsp	1976	1976	0.947	YES
2249	2249	2249	protein 2K	S	1			ORF	netphos-3.1b	phos-unsp	2088	2088	0.953	YES			ORF	netphos-3.1b	phos-PKC	2050	2050	0.905	YES			ORF	netphos-3.1b	phos-PKC	2050	2050	0.905	YES
2291	2291	2291	NS4B	T	20			ORF	netphos-3.1b	phos-unsp	2099	2099	0.956	YES			ORF	netphos-3.1b	phos-unsp	2088	2088	0.953	YES			ORF	netphos-3.1b	phos-unsp	2088	2088	0.953	YES
2295	2295	2295	NS4B	S	24			ORF	netphos-3.1b	phos-unsp	2122	2122	0.979	YES			ORF	netphos-3.1b	phos-unsp	2099	2099	0.956	YES			ORF	netphos-3.1b	phos-unsp	2099	2099	0.956	YES
2359	2359	2359	NS4B	S	88			ORF	netphos-3.1b	phos-unsp	2249	2249	0.985	YES			ORF	netphos-3.1b	phos-unsp	2122	2122	0.948	YES			ORF	netphos-3.1b	phos-unsp	2122	2122	0.948	YES
2464	2464	2464	NS4B	S	193			ORF	netphos-3.1b	phos-unsp	2291	2291	0.945	YES			ORF	netphos-3.1b	phos-PKA	2122	2122	0.82	YES			ORF	netphos-3.1b	phos-PKA	2122	2122	0.82	YES
2521	2521	2521	NS4B	T	250			ORF	netphos-3.1b	phos-PKC	2291	2291	0.831	YES			ORF	netphos-3.1b	phos-unsp	2249	2249	0.985	YES			ORF	netphos-3.1b	phos-unsp	2249	2249	0.985	YES
2546	2546	2546	NS5	Y	22			ORF	netphos-3.1b	phos-unsp	2295	2295	0.998	YES			ORF	netphos-3.1b	phos-unsp	2291	2291	0.945	YES			ORF	netphos-3.1b	phos-unsp	2291	2291	0.945	YES
2551	2551	2551	NS5	Y	27			ORF	netphos-3.1b	phos-unsp	2359	2359	0.987	YES			ORF	netphos-3.1b	phos-PKC	2291	2291	0.831	YES			ORF	netphos-3.1b	phos-PKC	2291	2291	0.831	YES
2580	2580	2580	NS5	S	56			ORF	netphos-3.1b	phos-unsp	2464	2464	0.987	YES			ORF	netphos-3.1b	phos-unsp	2295	2295	0.998	YES			ORF	netphos-3.1b	phos-unsp	2295	2295	0.998	YES
2583	2583	2583	NS5	S	59			ORF	netphos-3.1b	phos-PKC	2521	2521	0.852	YES			ORF	netphos-3.1b	phos-unsp	2359	2359	0.987	YES			ORF	netphos-3.1b	phos-unsp	2359	2359	0.987	YES
2617	2617	2617	NS5	T	93			ORF	netphos-3.1b	phos-unsp	2546	2546	0.976	YES			ORF	netphos-3.1b	phos-unsp	2464	2464	0.987	YES			ORF	netphos-3.1b	phos-unsp	2464	2464	0.987	YES
2652	2652	2652	NS5	S	128			ORF	netphos-3.1b	phos-unsp	2551	2551	0.855	YES			ORF	netphos-3.1b	phos-PKC	2521	2521	0.852	YES			ORF	netphos-3.1b	phos-PKC	2521	2521	0.852	YES
2685	2685	2685	NS5	T	161			ORF	netphos-3.1b	phos-unsp	2580	2580	0.924	YES			ORF	netphos-3.1b	phos-unsp	2546	2546	0.976	YES			ORF	netphos-3.1b	phos-unsp	2546	2546	0.976	YES
2738	2738	2738	NS5	S	214			ORF	netphos-3.1b	phos-unsp	2583	2583	0.9	YES			ORF	netphos-3.1b	phos-unsp	2551	2551	0.855	YES			ORF	netphos-3.1b	phos-unsp	2551	2551	0.855	YES
2790			NS5	T	266			ORF	netphos-3.1b	phos-PKC	2583	2583	0.816	YES			ORF	netphos-3.1b	phos-unsp	2580	2580	0.924	YES			ORF	netphos-3.1b	phos-unsp	2580	2580	0.924	YES
2843	2843	2843	NS5	S	319			ORF	netphos-3.1b	phos-PKC	2617	2617	0.911	YES			ORF	netphos-3.1b	phos-unsp	2583	2583	0.9	YES			ORF	netphos-3.1b	phos-unsp	2583	2583	0.9	YES
2864	2864	2864	NS5	S	340			ORF	netphos-3.1b	phos-unsp	2652	2652	0.971	YES			ORF	netphos-3.1b	phos-PKC	2583	2583	0.816	YES			ORF	netphos-3.1b	phos-PKC	2583	2583	0.816	YES
2866	2866	2866	NS5	S	342			ORF	netphos-3.1b	phos-unsp	2685	2685	0.862	YES			ORF	netphos-3.1b	phos-PKC	2617	2617	0.911	YES			ORF	netphos-3.1b	phos-PKC	2617	2617	0.911	YES
2910	2910	2910	NS5	S	386			ORF	netphos-3.1b	phos-unsp	2738	2738	0.996	YES			ORF	netphos-3.1b	phos-unsp	2652	2652	0.971	YES			ORF	netphos-3.1b	phos-unsp	2652	2652	0.971	YES
2919	2919	2919	NS5	T	395			ORF	netphos-3.1b	phos-unsp	2790	2790	0.897	YES			ORF	netphos-3.1b	phos-unsp	2685	2685	0.862	YES			ORF	netphos-3.1b	phos-unsp	2685	2685	0.862	YES
2945	2945	2945	NS5	T	421			ORF	netphos-3.1b	phos-PKC	2790	2790	0.881	YES			ORF	netphos-3.1b	phos-unsp	2738	2738	0.996	YES			ORF	netphos-3.1b	phos-unsp	2738	2738	0.996	YES
3023	3023	3023	NS5	S	499			ORF	netphos-3.1b	phos-unsp	2843	2843	0.99	YES			ORF	netphos-3.1b	phos-unsp	2843	2843	0.99	YES			ORF	netphos-3.1b	phos-unsp	2843	2843	0.99	YES
3028	3028	3028	NS5	Y	504			ORF	netphos-3.1b	phos-unsp	2864	2864	0.978	YES			ORF	netphos-3.1b	phos-unsp	2864	2864	0.978	YES			ORF	netphos-3.1b	phos-unsp	2864	2864	0.978	YES
3047	3047	3047	NS5	S	523			ORF	netphos-3.1b	phos-unsp	2866	2866	0.996	YES			ORF	netphos-3.1b	phos-unsp	2866	2866	0.996	YES			ORF	netphos-3.1b	phos-unsp	2866	2866	0.996	YES
3067	3067	3067	NS5	T	543			ORF	netphos-3.1b	phos-PKC	2910	2910	0.873	YES			ORF	netphos-3.1b	phos-PKC	2910	2910	0.84	YES			ORF	netphos-3.1b	phos-PKC	2910	2910	0.84	YES
3096	3096	3096	NS5	T	572			ORF	netphos-3.1b	phos-unsp	2919	2919	0.936	YES			ORF	netphos-3.1b	phos-unsp	2919	2919	0.936	YES			ORF	netphos-3.1b	phos-unsp	2919	2919	0.936	YES
3119	3119	3119	NS5	S	595			ORF	netphos-3.1b	phos-unsp	2945	2945	0.984	YES			ORF	netphos-3.1b	phos-unsp	2945	2945	0.984	YES			ORF	netphos-3.1b	phos-unsp	2945	2945	0.984	YES
3157	3157	3157	NS5	S	633			ORF	netphos-3.1b	phos-PKC	2945	2945	0.866	YES			ORF	netphos-3.1b	phos-PKC	2945	2945	0.866	YES			ORF	netphos-3.1b	phos-PKC	2945	2945	0.866	YES
3164	3164	3164	NS5	T	640			ORF	netphos-3.1b	phos-unsp	3023	3023	0.931	YES			ORF	netphos-3.1b	phos-unsp	3023	3023	0.931	YES			ORF	netphos-3.1b	phos-unsp	3023	3023	0.931	YES
3189	3189	3189	NS5	S	665			ORF	netphos-3.1b	phos-unsp	3028	3028	0.945	YES			ORF	netphos-3.1b	phos-unsp	3028	3028	0.945	YES			ORF	netphos-3.1b	phos-unsp	3028	3028	0.945	YES
3269	3269	3269	NS5	S	745			ORF	netphos-3.1b	phos-unsp	3047	3047	0.958	YES			ORF	netphos-3.1b	phos-unsp	3047	3047	0.958	YES			ORF	netphos-3.1b	phos-unsp	3047	3047	0.958	YES
3275	3275	3275	NS5	T	751			ORF	netphos-3.1b	phos-unsp	3067	3067	0.988	YES			ORF	netphos-3.1b	phos-unsp	3067	3067	0.988	YES			ORF	netphos-3.1b	phos-unsp	3067	3067	0.988	YES
3318	3318	3318	NS5	T	794			ORF	netphos-3.1b	phos-unsp	3096	3096	0.926	YES			ORF	netphos-3.1b	phos-unsp	3096	3096	0.926	YES			ORF	netphos-3.1b	phos-unsp	3096	3096	0.926	YES
3386	3386	3386	NS5	T	862			ORF	netphos-3.1b	phos-PKC	3096	3096	0.86	YES			ORF	netphos-3.1b	phos-PKC	3096	3096	0.86	YES			ORF	netphos-3.1b	phos-PKC	3096	3096	0.86	YES
3407	3407	3407	NS5	Y	883			ORF	netphos-3.1b	phos-unsp	3119	3119	0.996	YES			ORF	netphos-3.1b	phos-unsp	3119	3119	0.996	YES			ORF	netphos-3.1b	phos-unsp	3119	3119	0.996	YES
								ORF	netphos-3.1b	phos-unsp	3157	3157	0.963	YES			ORF	netphos-3.1b	phos-unsp	3157	3157	0.963	YES			ORF	netphos-3.1b	phos-unsp	3157	3157	0.963	YES
								ORF	netphos-3.1b	phos-unsp	3164	3164	0.982	YES			ORF	netphos-3.1b	phos-unsp	3164	3164	0.964	YES			ORF	netphos-3.1b	phos-unsp	3164	3164	0.964	YES
								ORF	netphos-3.1b	phos-unsp	3189	3189	0.975	YES			ORF	netphos-3.1b	phos-unsp	3189	3189	0.975	YES			ORF	netphos-3.1b	phos-unsp	3189	3189	0.975	YES
								ORF	netphos-3.1b	phos-unsp	3269	3269	0.991	YES			ORF	netphos-3.1b	phos-unsp	3269	3269	0.991	YES			ORF	netphos-3.1b	phos-unsp	3269	3269	0.991	YES
								ORF	netphos-3.1b	phos-unsp	3275	3275	0.975	YES			ORF	netphos-3.1b	phos-unsp	3275	3275	0.975	YES			ORF	netphos-3.1b	phos-unsp	3275	3275	0.975	YES
								ORF	netphos-3.1b	phos-unsp	3318	3318	0.892	YES			ORF	netphos-3.1b	phos-unsp	3318	3318	0.892	YES			ORF	netphos-3.1b	phos-unsp	3318	3318	0.892	YES
								ORF	netphos-3.1b	phos-unsp	3386	3386	0.878	YES			ORF	netphos-3.1b	phos-unsp	3386	3386	0.878	YES			ORF	netphos-3.1b	phos-unsp	3386	3386	0.878	YES
								ORF	netphos-3.1b	phos-unsp	3407	3407	0.97	YES			ORF	netphos-3.1b	phos-unsp	3407	3407	0.97	YES			ORF	netphos-3.1b	phos-unsp	3407	3407	0.97	YES
															#VALUE!

## Sheet: Glycosylation
The NetNglyc server predicts N-Glycosylation sites in human proteins using artificial neural networks that examine the sequence context of Asn-Xaa-Ser/Thr sequons. Asn-Xaa-Ser/Thr sequons in the sequence output below are highlighted in blue. Asparagines predicted to be N-glycosylated are highlighted in red.
BEAN 217201															BEAN 4116															BEAN 4073
########################################################################################															########################################################################################															########################################################################################
Warning: This sequence may not contain a signal peptide!!															Warning: This sequence may not contain a signal peptide!!															Warning: This sequence may not contain a signal peptide!!
Proteins without signal peptides are unlikely to be exposed to															Proteins without signal peptides are unlikely to be exposed to															Proteins without signal peptides are unlikely to be exposed to
the N-glycosylation machinery and thus may not be glycosylated															the N-glycosylation machinery and thus may not be glycosylated															the N-glycosylation machinery and thus may not be glycosylated
(in vivo) even though they contain potential motifs.															(in vivo) even though they contain potential motifs.															(in vivo) even though they contain potential motifs.
SignalP-NN euk predictions are as follows:															SignalP-NN euk predictions are as follows:															SignalP-NN euk predictions are as follows:
# name Cmax pos ? Ymax pos ? Smax pos ? Smean ? D ?															# name Cmax pos ? Ymax pos ? Smax pos ? Smean ? D ?															# name Cmax pos ? Ymax pos ? Smax pos ? Smean ? D ?
ORF 0.157 32 0.143 32 0.225 2 0.144 0.143 N 0.500 SignalP-TM															ORF 0.157 32 0.143 32 0.225 2 0.144 0.143 N 0.500 SignalP-TM															ORF 0.157 32 0.143 32 0.225 2 0.144 0.143 N 0.500 SignalP-TM
SignalP output is explained at https://services.healthtech.dtu.dk/services/SignalP-4.1/output.php															SignalP output is explained at https://services.healthtech.dtu.dk/services/SignalP-4.1/output.php															SignalP output is explained at https://services.healthtech.dtu.dk/services/SignalP-4.1/output.php
########################################################################################															########################################################################################															########################################################################################
Name: ORF Length: 3429															Name: ORF Length: 3429															Name: ORF Length: 3429
MARKPGRPGGNRVVNMLKRTAANAASPLGLAKRLLGDAFAGRGPLRVILAVVAFFRFTAIKMSPALLKKWGTVEKGAAIA 80															MARKPGRPGGNRVVNMLKRTAANAASPLGLAKRLLGDAFAGRGPLRVILAVVAFFRFTAIKMSPALLKKWGTVEKGAAIA 80															MARKPGRPGGNRVVNMLKRTAANAASPLGLAKRLLGDAFAGRGPLRVILAVVAFFRFTAIKMSPALLKKWGTVEKGAAIA 80
IMKSFKKEIGNMLDVVARRKTKNKGKRSVESSALLVLLTACLALGFKVVTGPEGPIMDVTKKDVGKALEIPFQNFNNTCW 160															IMKSFKKEIGSMLDVVARRKTKNKGKRSVESSALLVLLTACLALGFKVVTGPEGPIMDVTKKDVGKALEIPFQNFNNTCW 160															IMKSFKKEIGSMLDVVARRKTKNKGKRSVESSALLVLLTACLALGFKVVTGPEGPIMDVTKKDVGKALEIPFQNFNNTCW 160
VMAMDVGHPCEDTIEYECPSLDIGAEPNDIDCWCDTMPMRVRYGRCTKGSTPKRSRRNAVFPQHTENVLATRQETWMNTD 240															VMAMDVGHPCEDTIEYECPSLDIGAEPNDIDCWCDTMPMRVRYGRCTKGSIPKRSRRNAVFPQHTENVLATRQETWMNTD 240															VMAMDVGHPCEDTIEYECPSLDIGAEPNDIDCWCDTMPMRVRYGRCTKGSIPKRSRRNAVFPQHTENVLATRQETWMNTD 240
VIMKHLIKVETWALRNPGFALVAITLGWMLGSNRSQKIIFTILLLLVAPAYSMRCIGVENRDFVEGLSGGTWVDVVLEHG 320															VIMKHLIKVETWALRNPGFALVAITLGWMLGSNRSQKIIFTILLLLVAPAYSMRCIGVENRDFVEGLSGGTWVDVVLEHG 320															VIMKHLIKVETWALRNPGFALVAITLGWMLGSNRSQKIIFTILLLLVAPAYSMRCIGVENRDFVEGLSGGTWVDVVLEHG 320
GCVTVRVEGKPTLDFELVQTKATGLAAVRAYCYQAKVSDIQISAACPTVQLTENSKATDSNYLCKRGVTNRGWNNGCGLF 400															GCVTVRVEGKPTLDFELVQTKATGLAAVRAYCYQAKVSDIQISAACPTVQLTENSKATDSNYLCRRGVTNRGWNNGCGLF 400															GCVTVRVEGKPTLDFELVQTKATGLAAVRAYCYQAKVSDIQISAACPTVQLTENSKATDSNYLCRRGVTNRGWNNGCGLF 400
GKGDIHTCVKFECEKKAAGFSIGKENLEYEVRASIHNSIGADKFSNESADGEPHTQKMKFSPLSPSAEKSFGDYGTLGMD 480															GKGDIHTCVKFECEKKAAGFSIGKENLEYEVRASIHNSIGADKFSSESADGEPHTQKMKFSPLSPSAEKSFGDYGTLGMD 480															GKGDIHTCVKFKCEKKAAGFSIGKENLEYEVRASVHNSIGADKFSNELADGEPHTQKMKFSPLSPSAEKSFGDYGTLGMD 480
CEPQSGLDFGQLYLMTIESKSWLVNRDWYHDLHLPYTVGSGSQWNNREALVEFQEPHATKQEVLALGSQEGALHSALAGA 560															CEPQSGLDFGQLYLMTIESKSWLVNRDWYHDLHLPYTVGSGSQWNNREALVEFQEPHATKQEVLALGSQEGALHSALAGA 560															CEPQSGLDFGQLYLMTIESKSWLVNRDWYHDLHLPYTVGSGSQWNNREALVEFQEPHATKQEVLALGSQEGALHSALAGA 560
IMANRETSSPHALLLTAGHLKCRIKMDKMVIKGITYGQCSGTFKMEKHPADTGHGTVVLDVSYQGDDAPCKIPIVITSNL 640															IMANRETSSPHALLLTAGHLKCRIKMDKMVIKGITYGQCSGTFKMEKHPADTGHGTVVLDVSYQGDDAPCKIPIVITSNL 640															IMANRETSSPHALLLTAGHLKCRIKMDKMVIKGITYGQCSGTFKMEKHPADTGHGTVVLDVSYQGDDAPCKIPIVITSNL 640
AEVEPVGRLVSAHPVITAKNVRTMLEVEPPYGDSYIVIGVGDGRLKQHWFKKGSVIGGAFSTTMKGAKRLAVLGDAAWDF 720															AEVEPVGRLVSAHPVITAKNVRTMLEVEPPYGDSYIVIGVGDGRLKQHWFKKGSVIGGAFSTTMKGAKRLAVLGDAAWDF 720															AEVEPVGRLVSAHPVITAKNVRTMLEVEPPYGDSYIVIGVGDGRLKQHWFKKGSVIGGAFSTTMKGAKRLAVLGDAAWDF 720
GSVGGVFNSLGKAVHQLFGGIFRTLFGGMSWLSRLMIGALCLWIGINARDHSIAVTMLSVGGILIFLSINVSADTGCVVD 800															GSVGGVFNSLGKAVHQLFGGIFRTLFGGMSWLSRLMIGALCLWIGINARDHSIAVTMLSVGGILIFLSINVSADTGCVVD 800															GSVGGVFNSLGKAVHQLFGGIFRTLFGGMSWLSRLMIGALCLWIGINARDHSIAVTMLSVGGILIFLSINVSADTGCVVD 800
IERKELKCGSGIFIMNDIEAWRDEYAFHPSGPKALAASVVEAFSQGVCGVRSVNRLEHKMWESIADELNAILEENEREIT 880															IERKELKCGSGIFIMNDIEAWRDEYAFHPSGPKALAASVVEAFSQGVCGVRSVNRLEHKMWESIADELNAILEENEREIT 880															IERKELKCGSGIFIMNDIEAWRDEYAFHPSGPKALAASVVEAFSQGVCGVRSVNRLEHKMWESIADELNAILEENEREIT 880
IVVKDMENPAQKGKMRLRPVEKELKYGWKKWGASFFKRASRKNATFLVDGPSGEECPNSNRAWNSFFIEDFGFGVFKTSV 960															IVVKDMENPAQKGKMRLRPVEKELKYGWKKWGASFFKRASRKNATFLVDGPSGEECPNSNRAWNSFFIEDFGFGVFKTSV 960															IVVKDMENPAQKGKMRLRPVEKELKYGWKKWGASFFKRASRKNATFLVDGPSGEECPNSNRAWNSFFIEDFGFGVFKTSV 960
WLGLNEQITEVCDTKMIGTGVKNDRAVHSDLGYWIESRKNLTWEISRARLIETKACIWPRSHTLWSDGIEETQLIIPKSL 1040															WLGLNEQMTEVCDTKMIGTGVKNDRAVHSDLGYWIESRKNLTWEISRARLIETKACIWPRSHTLWSDGIEETQLIIPKSL 1040															WLGLNEQMTEVCDTKMIGTGVKNDRAVHSDLGYWIESRKNLTWEISRARLIETKACIWPRSHTLWSDGIEETQLIIPKSL 1040
GGPRSRHNMRSGYKTQINGPWDQIPLDIKFEECPGTSVTVTPNCGGRGPSARSTTASGKVIADWCCRDCILPPLTFRSGE 1120															GGPRSRHNMRSGYKTQINGPWDQIPLDIKFEECPGTSVTVTPNCGGRGPSARSTTASGKVIADWCCRDCILPPLTFRSGE 1120															GGPRSRHNMRSGYKTQINGPWDQIPLDIKFEECPGTSVTVTPNCGGRGPSARSTTASGKVIADWCCRDCILPPLTFRSGE 1120
TCWYAMEIRPVSEREETLIRSKVSAGDGNEIDTFSLGLLVAMLVTQEGLRKRWATRHIMVASLTMLAAMVTGHITYRDLL 1200															TCWYAMEIRPVSEREETLIRSKVSAGDGNEIDTFSLGLLVAMLVTQEGLRKRWATRHIMVASLTMLAAMVTGHITYRDLL 1200															TCWYAMEIRPVSEREETLIRSKVSAGDGNEIDTFSLGLLVAMLVTQEGLRKRWATRHIMVASLTMLAAMVTGHITYRDLL 1200
RYVVLLGATFAQINDGGDVMHLALVAVFKVQPGFLLGFLLRRRWTPRESMLLAISACFLHLVFSELSTDITTLAHNFSLA 1280															RYVVLLGATFAQINDGGDVMHLALVAVFKVQPGFLLGFLLRRRWTPRESMLLAISACFLHLVFSELSTDITTLAHNFSLA 1280															RYVVLLGATFAQINDGGDVMHLALVAVFKVQPGFLLGFLLRRRWTPRESMLLAISACFLHLVFSELSTDITTLAHNFSLA 1280
LLILRAIIQTDVSSVTLPVLSMMAPSFQLSVLGTFRMAVAVYVIVNLMMSKRNDAVKKAAPSVVAATLGHFGMVNATAAL 1360															LLILRAIIQTDVSSVTLPVLSMMAPSFQLSVLGTFRMAVAVYVIVNLMMSKRNDAVKKAAPSVVAAALGQFGMVNATAAL 1360															LLILRAIIQTDVSSVTLPVLSMMAPSFQLSVLGTFRMAVAVYVIVNLMMSKRNDAVKKAAPSVVAAALGQFGMVNATAAL 1360
GTLYVLEKHGKRSWPPSEIFSAVGVLCALVGALGNVQSTPLAGPMAACGLLIAAYVVTGKSTDIEIERAGLISWSEDAEV 1440															GTLYVLEKHGKRSWPPSEIFSAVGVLCALVGALGNVQSTPLAGPMAACGLLIAAYVVTGKSTDIEIERAGLISWSEDAEV 1440															GTLYVLEKHGKRSWPPSEIFSAVGVLCALVGALGNVQSTPLAGPMAACGLLIAAYVVTGKSTDIEIERAGLISWSEDAEV 1440
SGSSPRVDVALDENGDFSLIDGQGPSLESVILKTALVAFSGLFPVSIPFCAAAWYLHGKSGRRAGALWDIPAPREVKKGS 1520															SGSSPRVDVALDENGDFSLIDGQGPSLESVILKTALVAFSGLFPVSIPFCAAAWYLHGKSGRRAGALWDIPAPREVKKGS 1520															SGSSPRVDVALDENGDFSLIDGQGPSLESVILKTALVAFSGLFPVSIPFCAAAWYLHGKSGRRAGALWDIPAPREVKKGS 1520
TENGVYRILANRLFGKTQVGVGVMHEGVFHTMWHVTRGAALKSGEGRLDPYWGDVKKDLISYGGPWKLEGHWDGVSEVQL 1600															TENGVYRILANRLFGKTQVGVGVMHEGVFHTMWHVTRGAALKSGEGRLDPYWGDVKKDLISYGGPWKLEGRWDGVSEVQL 1600															TENGVYRILANRLFGKTQVGVGVMHEGVFHTMWHVTRGAALKSGEGRLDPYWGDVKKDLISYGGPWKLEGRWDGVSEVQL 1600
IAVPPKEKAKNIQTTPGVFKTPHGEIGAIVLDFPAGSSGSPIINKLGEVIGLYGNGLMMGDAYASSIAQAEVEDEPDTPN 1680															IAVPPKEKAKNVQTTPGVFKTPHGEIGAIVLDFPAGSSGSPIINKLGEVIGLYGNGLMMGDAYASSIAQAEVEDEPDTPN 1680															IAVPPKEKAKNVQTTPGVFKTPHGEIGAIVLDFPAGSSGSPIINKLGEVIGLYGNGLMMGDAYASSIAQAEVEDEPDTPN 1680
CLPPDVTHKKKLTVLDLHPGAGKTRKVLPKLLKEALEKRLRTVVLAPTRVVAAEMAEALKGMPIRYQTAAVTSSHSGNEI 1760															CLPPDVTHKKKLTVLDLHPGAGKTRKVLPKLLQEALEKRLRTVVLAPTRVVAAEMAEALKGMPIRYQTAAVTSSHSGNEI 1760															CLPPDVTHKKKLTVLDLHPGAGKTRKVLPKLLQEALEKRLRTVVLAPTRVVAAEMAEALKGMPIRYQTAAVTSSHSGNEI 1760
IDLMCHATFTSRLMQPHRVPNYNLYIMDEAHFTDPASIAARGFIATKVSLGEAAAVFMTATPPGSDNPFPASNAPITDTE 1840															IDLMCHATFTSRLMQPHRVPNYNLYIMDEAHFTDPASIAARGFIATKVSLGEAAAVFMTATPPGSDNPFPASNAPITDTE 1840															IDLMCHATFTSRLMQPHRVPNYNLYIMDEAHFTDPASIAARGFIATKVSLGEAAAVFMTATPPGSDNPFPASNAPITDTE 1840
AQIPDKAWSAGFDWITEYGGKTVWFVPSVRMGNEIAACLTKAKKKVIQLSRRTFNTEYPKCKQGDWDFVVTTDISEMGAN 1920															AQIPDKAWSTGFDWITEYGGKTVWFVPSVRMGNEIAACLTKAKKKVIQLSRRTFNTEYPKCKQGDWDFVVTTDISEMGAN 1920															AQIPDKAWSTGFDWITEYGGKTVWFVPSVRMGNEIAACLTKAKKKVIQLSRRTFNTEYPKCKQGDWDFVVTTDISEMGAN 1920
FKATRVIDSRRAIKPSIMQDQEERVVLSGPTPISPASAAQRRGRVGRNPNQLGDEYVFSGLTQANDEGNACWTEARMLLD 2000															FKATRVIDSRRAIKPSIMQDQEERVVLSGPTPISPASAAQRRGRVGRNPNQLGDEYVFSGLTQANDEGNACWTEARMLLD 2000															FKATRVIDSRRAIKPSIMQDQEERVVLSGPTPISPASAAQRRGRVGRNPNQLGDEYVFSGLTQANDEGNACWTEARMLLD 2000
NIHMQNGLIAQLYGPEQDKCFATDGEFKLREKERATFLEFLKADLPVWLSFKAASSGVQYHDRKWCFDGPDNNLVLEDNV 2080															NIHMQNGLIAQLYGPEQDKCFATDGEFKLREKERATFLEFLKADLPVWLSFKAASSGVQYHDRKWCFDGPDNNLVLEDNV 2080															NIHMQNGLIAQLYGPEQDKCFATDGEFKLREKERATFLEFLKADLPVWLSFKAASSGVQYHDRKWCFDGPDNNLVLEDNV 2080
PVEIWTKSGERKKLKPRWSDARTYCDHGALTAFKEFAGGRRSVTAGLLEGVGRLPEHLGQRLKESIDTLYLAFTAEVGSR 2160															PVEIWTKSGERKKLKPRWSDARTYCDHGALTAFKEFAGGRRSVTTGLLEGVGRLPEHLGQRLKESIDTLYLAFTAEVGSR 2160															PVEIWTKSGERKKLKPRWSDARTYCDHGALTAFKEFAGGRRSVTTGLLEGVGRLPEHLGQRLKESIDTLYLAFTAEVGSR 2160
PHREAMQEMPAALETVLVFFLLMIMTGCTFFLLMRHKGINKMGYGMVVMSAVGVLLWYGDVPAPKIAGILLLTFLLMVVL 2240															PHREAMQEMPAALETVLVFFLLMIMTGCTFFLLMRHKGINKMGYGMVVMSAVGGLLWYGDVPAPKIAGILLLTFLLMVVL 2240															PHREAMQEMPAALETVLVFFLLMIMTGCTFFLLMRHKGINKMGYGMVVMSAVGGLLWYGDVPAPKIAGILLLTFLLMVVL 2240
IPEPEKQRSIQDNQLALVVLGCLMFLGGIAANEMGMLERTKQDLAGVFHKTERKSTEFTLLTPPDLRPATAWSIYAIGTT 2320															IPEPEKQRSIQDNQLALVVLGCLMFLGGIAANEMGMLERTKQDLAGVFHKTERKSTEFTLLTPPDLRPATAWSIYAIGTT 2320															IPEPEKQRSIQDNQLALVVLGCLMFLGGIAANEMGMLERTKQDLAGVFHKTERKSTEFTLLTPPDLRPATAWSIYAIGTT 2320
LITPLIHHMITTHYANFSLMAMANQAGSLFGMQTGAPFSKMDWAVPAIVVGCWQQLTPATLMTALVLLAVHYIYMIPGWQ 2400															LITPLIHHMITTHYANFSLMAMANQAGSLFGMQTGAPFSKMDWAVPAIVVGCWQQLTPATLMTALVLLAVHYIYMIPGWQ 2400															LITPLIHHMITTHYANFSLMAMANQAGSLFGMQTGAPFSKMDWAVPAIVVGCWQQLTPATLMTALVLLAVHYIYMIPGWQ 2400
AGAARAAQRRTAAGIMKNPVVDGLVVTDIPTLEEVDPLVEKKLGQYILLAVAIAAAVLRQDLQSWSECATLSAAAAATLW 2480															AGAARAAQRRTAAGIMKNPVVDGLVVTDIPTLEEVDPLVEKKLGQYILLAVAIAAAVLRQDLQSWSECATLSAAAAATLW 2480															AGAARAAQRRTAAGIMKNPVVDGLVVTDIPTLEEVDPLVEKKLGQYILLAVAIAAAVLRQDLQSWSECATLSAAAAATLW 2480
EGSPGKIWNASTACSLVNIFRGHTLAAVPFMFTILRNTGNTGKRGGVEGETLGEKWKHLLNAMDKYEFSRYKVNGIFEVD 2560															EGSPGKIWNASTACSLVNIFRGHTLAAVPFMFTILRNTGNTGKRGGVEGETLGEKWKHLLNAMDKYEFSRYKVNGIFEVD 2560															EGSPGKIWNASTACSLVNIFRGHTLAAVPFMFTILRNTGNTGKRGGVEGETLGEKWKHLLNAMDKYEFSRYKVNGIFEVD 2560
REPARMALANGLVTSGHAVSRGSAKLRWMVERAAVRPTGRVIDLGCGRGGWSYYCATLKQVQEVRGYTKGGPGHEEPRMV 2640															REPARMALANGLVTSGHAVSRGSAKLRWMVERAAVRPTGRVIDLGCGRGGWSYYCATLKQVQEVRGYTKGGPGHEEPRMV 2640															REPARMALANGLVTSGHAVSRGSAKLRWMVERAAVRPTGRVIDLGCGRGGWSYYCATLKQVQEVRGYTKGGPGHEEPRMV 2640
QSYGWNIVTLKSGVDVFHRPAEVGDTILCDIGESSATPEVEEARTLKVLEMVEPWLKNKPEFCIKVLCPYRPKVIERLSA 2720															QSYGWNIVTLKSGVDVFHRPAEVGDTILCDIGESSATPEVEEARTLKVLEMVEPWLKNKPEFCIKVLCPYRPKVIERLSA 2720															QSYGWNIVTLKSGVDVFHRPAEVGDTILCDIGESSATPEVEEARTLKVLEMVEPWLKNKPEFCIKVLCPYRPKVIERLSA 2720
MQRTYGGGLVRVPLSRNSTHEMYWTSGTAGNIINAVNLTSKVLLHRMEKKWIGPRYEKDVNLGSGTRAVTVKRKAPDMDK 2800															LQRTYGGGLVRVPLSRNSTHEMYWTSGTAGNIINAVNLTSKVLLHRMEKKWIGPRYEKDVNLGSGTRAVIVKRKAPDMDK 2800															LQRTYGGGLVRVPLSRNSTHEMYWTSGTAGNIINAVNLTSKVLLHRMEKKWIGPRYEKDVNLGSGTRAVIVKRKAPDMDK 2800
IGNRVKRLKEEHIATWCYDDMNPYRTWNYHGSYEVKPTGSASSMINHVVKMLSKPWDTLNSVTSISMTDTTPFGQQRVFK 2880															IGNRVKRLKEEHIATWCYDDMNPYRTWNYHGSYEVKPTGSASSMINHVVKMLSKPWDTLNSVTSISMTDTTPFGQQRVFK 2880															IGNRVKRLKEEHIATWCYDDMNPYRTWNYHGSYEVKPTGSASSMINHVVKMLSKPWDTLNSVTSISMTDTTPFGQQRVFK 2880
EKVDTKAPEPPTGVAEVMDIISDWTWKLLSRQKKPRLCTRDEFKAKVNNHAAMGSIFEEEHQWQTAKEAVEDPGFWALVD 2960															EKVDTKAPEPPTGVAEVMDIISDWTWRLLSRQKKPRLCTRDEFKAKVNNHAAMGSIFEEEHQWQTAKEAVEDPGFWALVD 2960															EKVDTKAPEPPTGVAEVMDIISDWTWRLLSRQKKPRLCTRDEFKAKVNNHAAMGSIFEEEHQWQTAKEAVEDPGFWALVD 2960
REREAHLAGRCETCVYNMMGKREKKLGEFGKAKGSRAIWYMWLGARFLEFEALGFLNEDHWLSRENSYAGVEGLGLQRLG 3040															REREAHLAGRCETCVYNMMGKREKKLGEFGKAKGSRAIWYMWLGARFLEFEALGFLNEDHWLSRENSYAGVEGLGLQRLG 3040															REREAHLAGRCETCVYNMMGKREKKLGEFGKAKGSRAIWYMWLGARFLEFEALGFLNEDHWLSRENSYAGVEGLGLQRLG 3040
YVLRDISRRPGGKMYADDTAGWDTRITEKDLDNEAKIIDQMEGEHKKLAKAIMELTYRHKVVKVMRPGPGGKTYMDIISR 3120															YVLRDISRRPGGKMYADDTAGWDTRITEKDLDNEAKIIDQMEGEHKQLAKAIMELTYRHKVVKVMRPGPGGKTYMDIISR 3120															YVLRDISRRPGGKMYADDTAGWDTRITEKDLDNEAKIIDQMEGEHKQLAKAIMELTYRHKVVKVMRPGPGGKTYMDIISR 3120
EDQRGSGQVVTYALNTFTNMIVQLTRCAEAEGVLIPSMRERKLTPAELRALLLWLDTEGVKRLKKMAISGDDCVVKGEDE 3200															EDQRGSGQVVTYALNTFTNMIVQLTRCAEAEGVLIPSMRERKLTPAEHRALLLWLDTEGVKRLKKMAISGDDCVVKGEDE 3200															EDQRGSGQVVTYALNTFTNMIVQLTRCAEAEGVLIPSMRERKLTPAEHRALLLWLDTEGVKRLKKMAISGDDCVVKGEDE 3200
RFATALYFLNAMAKVRKDIQEWKPSSGWADWQEVPFCSHHFKELQLKDGRTIVVPCRHQDELVGRARVSPGAAWTVRESA 3280															RFATALYFLNAMAKVRKDIQEWKPSSGWADWQEVPFCSHHFKELQLKDGRTIVVPCRHQDELVGRARVSPGAAWTVRESA 3280															RFATALYFLNAMAKVRKDIQEWKPSSGWADWQEVPFCSHHFKELQLKDGRTIVVPCRHQDELVGRARVSPGAAWTVRESA 3280
GLAKAYAQMWKLMYFHRRDLRLMANAICSAVPKDWVPTGRTTWSIHGKGEWMTTEDMLEVWNRVWIRENPHVEDKTEVAD 3360															GLAKAYAQMWKLMYFHRRDLRLMANAICSAVPKDWVPTGRTTWSIHGKGEWMTNEDMLEVWNRVWIRENPHVEDKTEVAD 3360															GLAKAYAQMWKLMYFHRRDLRLMANAICSAVPKDWVPTGRTTWSIHGKGEWMTNEDMLEVWNRVWIRENPHVEDKTEVAD 3360
WKDVPYLGKREDQWCGSLIGSRTRATWAENIWVAVNQVRAKIGKEEYSDHLSSQQRFENWEEVRFSGVL															WKDVPYLGKREDQWCGSLIGSRTRATWAENIWVAVNQVRAKIGKEEYSDHLSSQQRFENWGEVRFSGVL															WKDVPYLGKREDQWCGSLIGSRTRATWAENIWVAVNQVRAKIGKEEYSDHLSSQQRFENWGEVRFSGVL
................................................................................ 80															................................................................................ 80															................................................................................ 80
...........................................................................N.... 160															...........................................................................N.... 160															...........................................................................N.... 160
................................................................................ 240															................................................................................ 240															................................................................................ 240
................................N............................................... 320															................................N............................................... 320															................................N............................................... 320
................................................................................ 400															................................................................................ 400															................................................................................ 400
.............................................N.................................. 480															................................................................................ 480															................................................................................ 480
................................................................................ 560															................................................................................ 560															................................................................................ 560
................................................................................ 640															................................................................................ 640															................................................................................ 640
................................................................................ 720															................................................................................ 720															................................................................................ 720
.....................................................................N.......... 800															.....................................................................N.......... 800															.....................................................................N.......... 800
................................................................................ 880															................................................................................ 880															................................................................................ 880
................................................................................ 960															................................................................................ 960															................................................................................ 960
.......................................N........................................ 1040															.......................................N........................................ 1040															.......................................N........................................ 1040
................................................................................ 1120															................................................................................ 1120															................................................................................ 1120
................................................................................ 1200															................................................................................ 1200															................................................................................ 1200
...........................................................................N.... 1280															...........................................................................N.... 1280															...........................................................................N.... 1280
..........................................................................N..... 1360															..........................................................................N..... 1360															..........................................................................N..... 1360
................................................................................ 1440															................................................................................ 1440															................................................................................ 1440
................................................................................ 1520															................................................................................ 1520															................................................................................ 1520
................................................................................ 1600															................................................................................ 1600															................................................................................ 1600
................................................................................ 1680															................................................................................ 1680															................................................................................ 1680
................................................................................ 1760															................................................................................ 1760															................................................................................ 1760
................................................................................ 1840															................................................................................ 1840															................................................................................ 1840
................................................................................ 1920															................................................................................ 1920															................................................................................ 1920
................................................................................ 2000															................................................................................ 2000															................................................................................ 2000
................................................................................ 2080															................................................................................ 2080															................................................................................ 2080
................................................................................ 2160															................................................................................ 2160															................................................................................ 2160
................................................................................ 2240															................................................................................ 2240															................................................................................ 2240
................................................................................ 2320															................................................................................ 2320															................................................................................ 2320
................................................................................ 2400															................................................................................ 2400															................................................................................ 2400
................................................................................ 2480															................................................................................ 2480															................................................................................ 2480
................................................................................ 2560															................................................................................ 2560															................................................................................ 2560
................................................................................ 2640															................................................................................ 2640															................................................................................ 2640
................................................................................ 2720															................................................................................ 2720															................................................................................ 2720
....................................N........................................... 2800															....................................N........................................... 2800															....................................N........................................... 2800
................................................................................ 2880															................................................................................ 2880															................................................................................ 2880
................................................................................ 2960															................................................................................ 2960															................................................................................ 2960
................................................................................ 3040															................................................................................ 3040															................................................................................ 3040
................................................................................ 3120															................................................................................ 3120															................................................................................ 3120
................................................................................ 3200															................................................................................ 3200															................................................................................ 3200
................................................................................ 3280															................................................................................ 3280															................................................................................ 3280
................................................................................ 3360															................................................................................ 3360															................................................................................ 3360
..................................................................... 3440															..................................................................... 3440															..................................................................... 3440
(Threshold=0.5)															(Threshold=0.5)															(Threshold=0.5)
----------------------------------------------------------------------															----------------------------------------------------------------------															----------------------------------------------------------------------
SeqName Position Potential Jury N-Glyc															SeqName Position Potential Jury N-Glyc															SeqName Position Potential Jury N-Glyc
agreement result															agreement result															agreement result
----------------------------------------------------------------------						Protein	Internal protein residue #								----------------------------------------------------------------------						Protein	Internal protein residue #								----------------------------------------------------------------------						Protein	Internal protein residue #
ORF 156 NNTC 0.6209 (6/9) +					156	#REF!	31								ORF 156 NNTC 0.6209 (6/9) +					156	#REF!	31								ORF 156 NNTC 0.6209 (6/9) +					156	#REF!	31
ORF 273 NRSQ 0.5741 (7/9) +					273	#REF!	148								ORF 273 NRSQ 0.5741 (7/9) +					273	#REF!	148								ORF 273 NRSQ 0.5741 (7/9) +					273	#REF!	148
ORF 446 NESA 0.5449 (4/9) +					446	#REF!	154								ORF 790 NVSA 0.5593 (6/9) +					790	#REF!	498								ORF 790 NVSA 0.5593 (6/9) +					790	#REF!	498
ORF 790 NVSA 0.5593 (6/9) +					790	#REF!	498								ORF 923 NATF 0.4520 (6/9) -					923	#REF!	130								ORF 923 NATF 0.4521 (6/9) -					923	#REF!	130
ORF 923 NATF 0.4521 (6/9) -					923	#REF!	130								ORF 1000 NLTW 0.5951 (8/9) +					1000	#REF!	207								ORF 1000 NLTW 0.5951 (8/9) +					1000	#REF!	207
ORF 1000 NLTW 0.5951 (8/9) +					1000	#REF!	207								ORF 1276 NFSL 0.7232 (9/9) ++					1276	#REF!	131								ORF 1276 NFSL 0.7232 (9/9) ++					1276	#REF!	131
ORF 1276 NFSL 0.7232 (9/9) ++					1276	#REF!	131								ORF 1355 NATA 0.6523 (6/9) +					1355	#REF!	210								ORF 1355 NATA 0.6523 (6/9) +					1355	#REF!	210
ORF 1355 NATA 0.6620 (6/9) +					1355	#REF!	210								ORF 2336 NFSL 0.4958 (2/9) -					2336	#REF!	964								ORF 2336 NFSL 0.4958 (2/9) -					2336	#REF!	964
ORF 2336 NFSL 0.4958 (2/9) -					2336	#REF!	65								ORF 2489 NAST 0.4177 (6/9) -					2489	#REF!	1117								ORF 2489 NAST 0.4177 (6/9) -					2489	#REF!	1117
ORF 2489 NAST 0.4177 (6/9) -					2489	#REF!	218								ORF 2737 NSTH 0.4678 (5/9) -					2737	#REF!	213								ORF 2737 NSTH 0.4679 (5/9) -					2737	#REF!	213
ORF 2737 NSTH 0.4679 (5/9) -					2737	#REF!	213								ORF 2757 NLTS 0.5184 (5/9) +					2757	#REF!	233								ORF 2757 NLTS 0.5184 (5/9) +					2757	#REF!	233
ORF 2757 NLTS 0.5184 (5/9) +					2757	#REF!	233								----------------------------------------------------------------------															----------------------------------------------------------------------
----------------------------------------------------------------------
