# Supplementary material for: Hiding in plain sight: Genomic and phenotypic characterization of mosquito-borne Bussuquara virus
Source: PLoS Negl Trop Dis. 2025 Dec 5;19(12):e0013774. doi: 10.1371/journal.pntd.0013774 (PMC12680234; doi:10.1371/journal.pntd.0013774)
Supplement: S4 Table — – Table of individual log titers for each BSQV strain and replicate wells 0–12 dpi in all mosquito (n = 7) and vertebrate (n = 10) cell lines. Table of peak log titer for each replicate per BSQV strain per cell line over kinetics time course. (XLSX) [file pntd.0013774.s005.xlsx]

## Sheet: all data
Cell Line	BSQV Strain	DPI	Replicate	Log10 PFU/mL		LOD = 10 FFU/ml
VERO	BeAn217201	0	1	0.9		<LOD = 0.9 log10 PFU/mL
VERO	BeAn217201	1	1	4.11394		Missing data = NA
VERO	BeAn217201	2	1	5.6721
VERO	BeAn217201	3	1	6.54407
VERO	BeAn217201	4	1	7.59106
VERO	BeAn217201	5	1	5.65321
VERO	BeAn217201	6	1	4.95424
VERO	BeAn217201	7	1	4.27875
VERO	BeAn217201	8	1	4.39794
VERO	BeAn217201	9	1	4.66276
VERO	BeAn217201	10	1	5.30103
VERO	BeAn217201	11	1	4.90309
VERO	BeAn217201	12	1	5.25527
VERO	BeAn217201	0	2	0.9
VERO	BeAn217201	1	2	4.23045
VERO	BeAn217201	2	2	5.63347
VERO	BeAn217201	3	2	6.54407
VERO	BeAn217201	4	2	7.4624
VERO	BeAn217201	5	2	5.65321
VERO	BeAn217201	6	2	4.90309
VERO	BeAn217201	7	2	4.17609
VERO	BeAn217201	8	2	4.38021
VERO	BeAn217201	9	2	4.69897
VERO	BeAn217201	10	2	5.20412
VERO	BeAn217201	11	2	5.17609
VERO	BeAn217201	12	2	5.34242
VERO	BeAn217201	0	3	0.9
VERO	BeAn217201	1	3	4.17609
VERO	BeAn217201	2	3	5.60206
VERO	BeAn217201	3	3	6.50515
VERO	BeAn217201	4	3	7.34242
VERO	BeAn217201	5	3	5.57978
VERO	BeAn217201	6	3	4.69897
VERO	BeAn217201	7	3	4.32222
VERO	BeAn217201	8	3	4.17609
VERO	BeAn217201	9	3	4.59106
VERO	BeAn217201	10	3	5.07918
VERO	BeAn217201	11	3	5.36173
VERO	BeAn217201	12	3	5.34242
VERO	BeAn4116	0	1	1
VERO	BeAn4116	1	1	4.57978
VERO	BeAn4116	2	1	5.77085
VERO	BeAn4116	3	1	6.51851
VERO	BeAn4116	4	1	6.64345
VERO	BeAn4116	5	1	5.81954
VERO	BeAn4116	6	1	5.36173
VERO	BeAn4116	7	1	4.57978
VERO	BeAn4116	8	1	4.32222
VERO	BeAn4116	9	1	4.95424
VERO	BeAn4116	10	1	5.32222
VERO	BeAn4116	11	1	5.23045
VERO	BeAn4116	12	1	5.11394
VERO	BeAn4116	0	2	0.9
VERO	BeAn4116	1	2	4.54407
VERO	BeAn4116	2	2	5.82607
VERO	BeAn4116	3	2	6.64345
VERO	BeAn4116	4	2	6.6902
VERO	BeAn4116	5	2	5.74819
VERO	BeAn4116	6	2	5.34242
VERO	BeAn4116	7	2	4.74819
VERO	BeAn4116	8	2	4.77815
VERO	BeAn4116	9	2	5.47712
VERO	BeAn4116	10	2	5.50515
VERO	BeAn4116	11	2	5.54407
VERO	BeAn4116	12	2	5.36173
VERO	BeAn4116	0	3	0.9
VERO	BeAn4116	1	3	4.60206
VERO	BeAn4116	2	3	5.66276
VERO	BeAn4116	3	3	6.75587
VERO	BeAn4116	4	3	6.77085
VERO	BeAn4116	5	3	5
VERO	BeAn4116	6	3	5.41497
VERO	BeAn4116	7	3	4.74036
VERO	BeAn4116	8	3	NA
VERO	BeAn4116	9	3	5.04139
VERO	BeAn4116	10	3	5.38021
VERO	BeAn4116	11	3	5.30103
VERO	BeAn4116	12	3	5.07918
VERO	BeAn4073	0	1	0.9
VERO	BeAn4073	1	1	3.44716
VERO	BeAn4073	2	1	5.86923
VERO	BeAn4073	3	1	8.33041
VERO	BeAn4073	4	1	6.51851
VERO	BeAn4073	5	1	6.23045
VERO	BeAn4073	6	1	5.54407
VERO	BeAn4073	7	1	5.11394
VERO	BeAn4073	8	1	4.43136
VERO	BeAn4073	9	1	4.60206
VERO	BeAn4073	10	1	4.69897
VERO	BeAn4073	11	1	3.47712
VERO	BeAn4073	12	1	5.11394
VERO	BeAn4073	0	2	1
VERO	BeAn4073	1	2	3.38021
VERO	BeAn4073	2	2	5.8451
VERO	BeAn4073	3	2	NA
VERO	BeAn4073	4	2	6.50515
VERO	BeAn4073	5	2	6.30103
VERO	BeAn4073	6	2	5.65321
VERO	BeAn4073	7	2	5.17609
VERO	BeAn4073	8	2	4.53148
VERO	BeAn4073	9	2	4.77815
VERO	BeAn4073	10	2	5.36173
VERO	BeAn4073	11	2	5
VERO	BeAn4073	12	2	4.95424
VERO	BeAn4073	0	3	0.9
VERO	BeAn4073	1	3	3.59106
VERO	BeAn4073	2	3	5.83251
VERO	BeAn4073	3	3	7.14613
VERO	BeAn4073	4	3	6.51851
VERO	BeAn4073	5	3	6.36173
VERO	BeAn4073	6	3	5.74036
VERO	BeAn4073	7	3	5.17609
VERO	BeAn4073	8	3	4.54407
VERO	BeAn4073	9	3	5
VERO	BeAn4073	10	3	5
VERO	BeAn4073	11	3	4.90309
VERO	BeAn4073	12	3	4.95424
FRHL2	BeAn217201	0	1	0.9
FRHL2	BeAn217201	1	1	0.9
FRHL2	BeAn217201	2	1	3
FRHL2	BeAn217201	3	1	4.43136
FRHL2	BeAn217201	4	1	6.38021
FRHL2	BeAn217201	5	1	4.32222
FRHL2	BeAn217201	6	1	4.17609
FRHL2	BeAn217201	7	1	2.20412
FRHL2	BeAn217201	8	1	1.69897
FRHL2	BeAn217201	9	1	0.9
FRHL2	BeAn217201	10	1	0.9
FRHL2	BeAn217201	11	1	0.9
FRHL2	BeAn217201	12	1	0.9
FRHL2	BeAn217201	0	2	0.9
FRHL2	BeAn217201	1	2	3.14613
FRHL2	BeAn217201	2	2	4.34242
FRHL2	BeAn217201	3	2	5.5682
FRHL2	BeAn217201	4	2	6.62325
FRHL2	BeAn217201	5	2	4.63347
FRHL2	BeAn217201	6	2	4.27875
FRHL2	BeAn217201	7	2	2.23045
FRHL2	BeAn217201	8	2	1.30103
FRHL2	BeAn217201	9	2	1
FRHL2	BeAn217201	10	2	0.9
FRHL2	BeAn217201	11	2	0.9
FRHL2	BeAn217201	12	2	0.9
FRHL2	BeAn217201	0	3	0.9
FRHL2	BeAn217201	1	3	2.90309
FRHL2	BeAn217201	2	3	3.51851
FRHL2	BeAn217201	3	3	5.23045
FRHL2	BeAn217201	4	3	6.4624
FRHL2	BeAn217201	5	3	4.4624
FRHL2	BeAn217201	6	3	4.04139
FRHL2	BeAn217201	7	3	NA
FRHL2	BeAn217201	8	3	0.9
FRHL2	BeAn217201	9	3	0.9
FRHL2	BeAn217201	10	3	0.9
FRHL2	BeAn217201	11	3	0.9
FRHL2	BeAn217201	12	3	0.9
FRHL2	BeAn4116	0	1	0.9
FRHL2	BeAn4116	1	1	1.90309
FRHL2	BeAn4116	2	1	0.9
FRHL2	BeAn4116	3	1	4.60206
FRHL2	BeAn4116	4	1	5.14613
FRHL2	BeAn4116	5	1	3.75587
FRHL2	BeAn4116	6	1	2.5682
FRHL2	BeAn4116	7	1	1.69897
FRHL2	BeAn4116	8	1	0.9
FRHL2	BeAn4116	9	1	0.9
FRHL2	BeAn4116	10	1	0.9
FRHL2	BeAn4116	11	1	0.9
FRHL2	BeAn4116	12	1	0.9
FRHL2	BeAn4116	0	2	0.9
FRHL2	BeAn4116	1	2	1.30103
FRHL2	BeAn4116	2	2	0.9
FRHL2	BeAn4116	3	2	4.74819
FRHL2	BeAn4116	4	2	5.11394
FRHL2	BeAn4116	5	2	3.76343
FRHL2	BeAn4116	6	2	2.62325
FRHL2	BeAn4116	7	2	1
FRHL2	BeAn4116	8	2	0.9
FRHL2	BeAn4116	9	2	0.9
FRHL2	BeAn4116	10	2	0.9
FRHL2	BeAn4116	11	2	0.9
FRHL2	BeAn4116	12	2	0.9
FRHL2	BeAn4116	0	3	0.9
FRHL2	BeAn4116	1	3	1
FRHL2	BeAn4116	2	3	3.6721
FRHL2	BeAn4116	3	3	4.63347
FRHL2	BeAn4116	4	3	5.23045
FRHL2	BeAn4116	5	3	3.41497
FRHL2	BeAn4116	6	3	2.39794
FRHL2	BeAn4116	7	3	1.47712
FRHL2	BeAn4116	8	3	0.9
FRHL2	BeAn4116	9	3	0.9
FRHL2	BeAn4116	10	3	0.9
FRHL2	BeAn4116	11	3	0.9
FRHL2	BeAn4116	12	3	0.9
FRHL2	BeAn4073	0	1	0.9
FRHL2	BeAn4073	1	1	2
FRHL2	BeAn4073	2	1	4.47712
FRHL2	BeAn4073	3	1	5.38021
FRHL2	BeAn4073	4	1	5.17609
FRHL2	BeAn4073	5	1	3.59106
FRHL2	BeAn4073	6	1	2.44716
FRHL2	BeAn4073	7	1	1.69897
FRHL2	BeAn4073	8	1	0.9
FRHL2	BeAn4073	9	1	0.9
FRHL2	BeAn4073	10	1	0.9
FRHL2	BeAn4073	11	1	0.9
FRHL2	BeAn4073	12	1	0.9
FRHL2	BeAn4073	0	2	0.9
FRHL2	BeAn4073	1	2	1.95424
FRHL2	BeAn4073	2	2	4.32222
FRHL2	BeAn4073	3	2	5.5682
FRHL2	BeAn4073	4	2	5.32222
FRHL2	BeAn4073	5	2	3.6721
FRHL2	BeAn4073	6	2	2.32222
FRHL2	BeAn4073	7	2	1.30103
FRHL2	BeAn4073	8	2	0.9
FRHL2	BeAn4073	9	2	0.9
FRHL2	BeAn4073	10	2	0.9
FRHL2	BeAn4073	11	2	0.9
FRHL2	BeAn4073	12	2	0.9
FRHL2	BeAn4073	0	3	0.9
FRHL2	BeAn4073	1	3	1.77815
FRHL2	BeAn4073	2	3	4.43136
FRHL2	BeAn4073	3	3	5.59106
FRHL2	BeAn4073	4	3	5.17609
FRHL2	BeAn4073	5	3	3.64345
FRHL2	BeAn4073	6	3	2.43136
FRHL2	BeAn4073	7	3	1
FRHL2	BeAn4073	8	3	0.9
FRHL2	BeAn4073	9	3	0.9
FRHL2	BeAn4073	10	3	0.9
FRHL2	BeAn4073	11	3	0.9
FRHL2	BeAn4073	12	3	0.9
BHK21	BeAn217201	0	1	0.9
BHK21	BeAn217201	1	1	3.63347
BHK21	BeAn217201	2	1	7.20412
BHK21	BeAn217201	3	1	7.5682
BHK21	BeAn217201	4	1	6.66276
BHK21	BeAn217201	5	1	5.59106
BHK21	BeAn217201	6	1	5.17609
BHK21	BeAn217201	7	1	4.44716
BHK21	BeAn217201	8	1	4.32222
BHK21	BeAn217201	9	1	4.23045
BHK21	BeAn217201	10	1	4.34242
BHK21	BeAn217201	11	1	4.23045
BHK21	BeAn217201	12	1	3.95424
BHK21	BeAn217201	0	2	0.9
BHK21	BeAn217201	1	2	3.54407
BHK21	BeAn217201	2	2	7.04139
BHK21	BeAn217201	3	2	7.64345
BHK21	BeAn217201	4	2	6.75587
BHK21	BeAn217201	5	2	5.61278
BHK21	BeAn217201	6	2	5.23045
BHK21	BeAn217201	7	2	4.60206
BHK21	BeAn217201	8	2	4.34242
BHK21	BeAn217201	9	2	4.34242
BHK21	BeAn217201	10	2	4.38021
BHK21	BeAn217201	11	2	3.77815
BHK21	BeAn217201	12	2	3.95424
BHK21	BeAn217201	0	3	0.9
BHK21	BeAn217201	1	3	3.5563
BHK21	BeAn217201	2	3	7.07918
BHK21	BeAn217201	3	3	7.61278
BHK21	BeAn217201	4	3	6.64345
BHK21	BeAn217201	5	3	5.61278
BHK21	BeAn217201	6	3	NA
BHK21	BeAn217201	7	3	4.66276
BHK21	BeAn217201	8	3	4.27875
BHK21	BeAn217201	9	3	4.49136
BHK21	BeAn217201	10	3	4.53148
BHK21	BeAn217201	11	3	4.20412
BHK21	BeAn217201	12	3	4.20412
BHK21	BeAn4116	0	1	0.9
BHK21	BeAn4116	1	1	3.34242
BHK21	BeAn4116	2	1	6.38021
BHK21	BeAn4116	3	1	7.43136
BHK21	BeAn4116	4	1	6.27875
BHK21	BeAn4116	5	1	5.61278
BHK21	BeAn4116	6	1	5.04139
BHK21	BeAn4116	7	1	4.39794
BHK21	BeAn4116	8	1	3.6721
BHK21	BeAn4116	9	1	3.62325
BHK21	BeAn4116	10	1	3.4624
BHK21	BeAn4116	11	1	3.39794
BHK21	BeAn4116	12	1	3.25527
BHK21	BeAn4116	0	2	0.9
BHK21	BeAn4116	1	2	3.34242
BHK21	BeAn4116	2	2	6.38021
BHK21	BeAn4116	3	2	7.30103
BHK21	BeAn4116	4	2	6.50515
BHK21	BeAn4116	5	2	5.5682
BHK21	BeAn4116	6	2	5.30103
BHK21	BeAn4116	7	2	4.59106
BHK21	BeAn4116	8	2	3.77815
BHK21	BeAn4116	9	2	3.6721
BHK21	BeAn4116	10	2	3.47712
BHK21	BeAn4116	11	2	3.5682
BHK21	BeAn4116	12	2	3.49136
BHK21	BeAn4116	0	3	0.9
BHK21	BeAn4116	1	3	3.41497
BHK21	BeAn4116	2	3	6.61278
BHK21	BeAn4116	3	3	7.44716
BHK21	BeAn4116	4	3	6.36173
BHK21	BeAn4116	5	3	5.716
BHK21	BeAn4116	6	3	5.17609
BHK21	BeAn4116	7	3	4.47712
BHK21	BeAn4116	8	3	3.64345
BHK21	BeAn4116	9	3	3.64345
BHK21	BeAn4116	10	3	3.36173
BHK21	BeAn4116	11	3	3.4624
BHK21	BeAn4116	12	3	3.30103
BHK21	BeAn4073	0	1	0.9
BHK21	BeAn4073	1	1	3.76343
BHK21	BeAn4073	2	1	5.30103
BHK21	BeAn4073	3	1	7.65321
BHK21	BeAn4073	4	1	6.6721
BHK21	BeAn4073	5	1	5.59106
BHK21	BeAn4073	6	1	4.60206
BHK21	BeAn4073	7	1	3.76343
BHK21	BeAn4073	8	1	2.95424
BHK21	BeAn4073	9	1	2.90309
BHK21	BeAn4073	10	1	3.20412
BHK21	BeAn4073	11	1	2.6902
BHK21	BeAn4073	12	1	2.32222
BHK21	BeAn4073	0	2	0.9
BHK21	BeAn4073	1	2	3.66276
BHK21	BeAn4073	2	2	6.85733
BHK21	BeAn4073	3	2	7.75587
BHK21	BeAn4073	4	2	6.61278
BHK21	BeAn4073	5	2	5.64345
BHK21	BeAn4073	6	2	4.90309
BHK21	BeAn4073	7	2	NA
BHK21	BeAn4073	8	2	3
BHK21	BeAn4073	9	2	2.90309
BHK21	BeAn4073	10	2	2.95424
BHK21	BeAn4073	11	2	2.54407
BHK21	BeAn4073	12	2	2.43136
BHK21	BeAn4073	0	3	0.9
BHK21	BeAn4073	1	3	3.73239
BHK21	BeAn4073	2	3	NA
BHK21	BeAn4073	3	3	7.69897
BHK21	BeAn4073	4	3	6.68124
BHK21	BeAn4073	5	3	5.5682
BHK21	BeAn4073	6	3	5.07918
BHK21	BeAn4073	7	3	3.73239
BHK21	BeAn4073	8	3	3.43136
BHK21	BeAn4073	9	3	3.20412
BHK21	BeAn4073	10	3	3.04139
BHK21	BeAn4073	11	3	2.53148
BHK21	BeAn4073	12	3	2.04139
HUH7	BeAn217201	0	1	0.9
HUH7	BeAn217201	1	1	4.27875
HUH7	BeAn217201	2	1	5.81291
HUH7	BeAn217201	3	1	6.50515
HUH7	BeAn217201	4	1	4.79239
HUH7	BeAn217201	5	1	3.4624
HUH7	BeAn217201	6	1	2.17609
HUH7	BeAn217201	7	1	1.30103
HUH7	BeAn217201	8	1	0.9
HUH7	BeAn217201	9	1	0.9
HUH7	BeAn217201	10	1	0.9
HUH7	BeAn217201	11	1	0.9
HUH7	BeAn217201	12	1	0.9
HUH7	BeAn217201	0	2	0.9
HUH7	BeAn217201	1	2	4.25527
HUH7	BeAn217201	2	2	5.83885
HUH7	BeAn217201	3	2	6.53148
HUH7	BeAn217201	4	2	4.79239
HUH7	BeAn217201	5	2	3.5682
HUH7	BeAn217201	6	2	2.20412
HUH7	BeAn217201	7	2	1.8451
HUH7	BeAn217201	8	2	1.30103
HUH7	BeAn217201	9	2	1.30103
HUH7	BeAn217201	10	2	0.9
HUH7	BeAn217201	11	2	0.9
HUH7	BeAn217201	12	2	0.9
HUH7	BeAn217201	0	3	0.9
HUH7	BeAn217201	1	3	4.30103
HUH7	BeAn217201	2	3	NA
HUH7	BeAn217201	3	3	NA
HUH7	BeAn217201	4	3	4.73239
HUH7	BeAn217201	5	3	3.36173
HUH7	BeAn217201	6	3	2.38021
HUH7	BeAn217201	7	3	0.9
HUH7	BeAn217201	8	3	1.30103
HUH7	BeAn217201	9	3	1.30103
HUH7	BeAn217201	10	3	0.9
HUH7	BeAn217201	11	3	0.9
HUH7	BeAn217201	12	3	0.9
HUH7	BeAn4116	0	1	0.9
HUH7	BeAn4116	1	1	4.17609
HUH7	BeAn4116	2	1	6.36173
HUH7	BeAn4116	3	1	5.51851
HUH7	BeAn4116	4	1	3.27875
HUH7	BeAn4116	5	1	1.77815
HUH7	BeAn4116	6	1	0.9
HUH7	BeAn4116	7	1	0.9
HUH7	BeAn4116	8	1	0.9
HUH7	BeAn4116	9	1	0.9
HUH7	BeAn4116	10	1	0.9
HUH7	BeAn4116	11	1	0.9
HUH7	BeAn4116	12	1	0.9
HUH7	BeAn4116	0	2	0.9
HUH7	BeAn4116	1	2	4.59106
HUH7	BeAn4116	2	2	6.53148
HUH7	BeAn4116	3	2	5.63347
HUH7	BeAn4116	4	2	3.47712
HUH7	BeAn4116	5	2	2.27875
HUH7	BeAn4116	6	2	1.95424
HUH7	BeAn4116	7	2	1.60206
HUH7	BeAn4116	8	2	0.9
HUH7	BeAn4116	9	2	0.9
HUH7	BeAn4116	10	2	0.9
HUH7	BeAn4116	11	2	0.9
HUH7	BeAn4116	12	2	0.9
HUH7	BeAn4116	0	3	0.9
HUH7	BeAn4116	1	3	4.54407
HUH7	BeAn4116	2	3	6.39794
HUH7	BeAn4116	3	3	5.76343
HUH7	BeAn4116	4	3	3.50515
HUH7	BeAn4116	5	3	1.90309
HUH7	BeAn4116	6	3	0.9
HUH7	BeAn4116	7	3	1
HUH7	BeAn4116	8	3	0.9
HUH7	BeAn4116	9	3	0.9
HUH7	BeAn4116	10	3	0.9
HUH7	BeAn4116	11	3	0.9
HUH7	BeAn4116	12	3	0.9
HUH7	BeAn4073	0	1	0.9
HUH7	BeAn4073	1	1	4.77815
HUH7	BeAn4073	2	1	6.32222
HUH7	BeAn4073	3	1	5.54407
HUH7	BeAn4073	4	1	3
HUH7	BeAn4073	5	1	1.47712
HUH7	BeAn4073	6	1	0.9
HUH7	BeAn4073	7	1	0.9
HUH7	BeAn4073	8	1	0.9
HUH7	BeAn4073	9	1	0.9
HUH7	BeAn4073	10	1	0.9
HUH7	BeAn4073	11	1	0.9
HUH7	BeAn4073	12	1	0.9
HUH7	BeAn4073	0	2	0.9
HUH7	BeAn4073	1	2	4.63347
HUH7	BeAn4073	2	2	6.53148
HUH7	BeAn4073	3	2	5.5682
HUH7	BeAn4073	4	2	3.07918
HUH7	BeAn4073	5	2	0.9
HUH7	BeAn4073	6	2	0.9
HUH7	BeAn4073	7	2	0.9
HUH7	BeAn4073	8	2	0.9
HUH7	BeAn4073	9	2	0.9
HUH7	BeAn4073	10	2	0.9
HUH7	BeAn4073	11	2	0.9
HUH7	BeAn4073	12	2	0.9
HUH7	BeAn4073	0	3	0.9
HUH7	BeAn4073	1	3	4.69897
HUH7	BeAn4073	2	3	6.49136
HUH7	BeAn4073	3	3	5.54407
HUH7	BeAn4073	4	3	NA
HUH7	BeAn4073	5	3	1.60206
HUH7	BeAn4073	6	3	1
HUH7	BeAn4073	7	3	1
HUH7	BeAn4073	8	3	0.9
HUH7	BeAn4073	9	3	0.9
HUH7	BeAn4073	10	3	0.9
HUH7	BeAn4073	11	3	0.9
HUH7	BeAn4073	12	3	0.9
OK	BeAn217201	0	1	0.9
OK	BeAn217201	1	1	3.36173
OK	BeAn217201	2	1	6.04139
OK	BeAn217201	3	1	7.47712
OK	BeAn217201	4	1	6.30103
OK	BeAn217201	5	1	5.11394
OK	BeAn217201	6	1	NA
OK	BeAn217201	7	1	3.73239
OK	BeAn217201	8	1	3.34242
OK	BeAn217201	9	1	2.61278
OK	BeAn217201	10	1	2.47712
OK	BeAn217201	11	1	2.17609
OK	BeAn217201	12	1	1.95424
OK	BeAn217201	0	2	0.9
OK	BeAn217201	1	2	3.60206
OK	BeAn217201	2	2	6.44716
OK	BeAn217201	3	2	7.32222
OK	BeAn217201	4	2	6.17609
OK	BeAn217201	5	2	5.04139
OK	BeAn217201	6	2	4.25527
OK	BeAn217201	7	2	3.62325
OK	BeAn217201	8	2	3.23045
OK	BeAn217201	9	2	2.50515
OK	BeAn217201	10	2	2.20412
OK	BeAn217201	11	2	2.54407
OK	BeAn217201	12	2	1.60206
OK	BeAn217201	0	3	0.9
OK	BeAn217201	1	3	3.63347
OK	BeAn217201	2	3	6.34242
OK	BeAn217201	3	3	7.30103
OK	BeAn217201	4	3	6.30103
OK	BeAn217201	5	3	4.95424
OK	BeAn217201	6	3	4.20412
OK	BeAn217201	7	3	3.74036
OK	BeAn217201	8	3	3.17609
OK	BeAn217201	9	3	2.54407
OK	BeAn217201	10	3	2.20412
OK	BeAn217201	11	3	2.11394
OK	BeAn217201	12	3	1.30103
OK	BeAn4116	0	1	0.9
OK	BeAn4116	1	1	3.20412
OK	BeAn4116	2	1	5.62325
OK	BeAn4116	3	1	7.20412
OK	BeAn4116	4	1	5.59106
OK	BeAn4116	5	1	4.51851
OK	BeAn4116	6	1	3.23045
OK	BeAn4116	7	1	2.8451
OK	BeAn4116	8	1	2.25527
OK	BeAn4116	9	1	1.60206
OK	BeAn4116	10	1	1.69897
OK	BeAn4116	11	1	0.9
OK	BeAn4116	12	1	0.9
OK	BeAn4116	0	2	0.9
OK	BeAn4116	1	2	3.27875
OK	BeAn4116	2	2	5.8451
OK	BeAn4116	3	2	7.23045
OK	BeAn4116	4	2	5.716
OK	BeAn4116	5	2	4.62325
OK	BeAn4116	6	2	3.23045
OK	BeAn4116	7	2	NA
OK	BeAn4116	8	2	2.34242
OK	BeAn4116	9	2	1.30103
OK	BeAn4116	10	2	1
OK	BeAn4116	11	2	1
OK	BeAn4116	12	2	0.9
OK	BeAn4116	0	3	0.9
OK	BeAn4116	1	3	3.11394
OK	BeAn4116	2	3	5.69897
OK	BeAn4116	3	3	6.77815
OK	BeAn4116	4	3	5.6902
OK	BeAn4116	5	3	4.62325
OK	BeAn4116	6	3	3.25527
OK	BeAn4116	7	3	3.04139
OK	BeAn4116	8	3	2.47712
OK	BeAn4116	9	3	1.69897
OK	BeAn4116	10	3	1.30103
OK	BeAn4116	11	3	0.9
OK	BeAn4116	12	3	0.9
OK	BeAn4073	0	1	0.9
OK	BeAn4073	1	1	3.75587
OK	BeAn4073	2	1	6.50515
OK	BeAn4073	3	1	6.95424
OK	BeAn4073	4	1	5.49136
OK	BeAn4073	5	1	4.23045
OK	BeAn4073	6	1	2.8451
OK	BeAn4073	7	1	2.47712
OK	BeAn4073	8	1	2.17609
OK	BeAn4073	9	1	1.8451
OK	BeAn4073	10	1	1.30103
OK	BeAn4073	11	1	0.9
OK	BeAn4073	12	1	0.9
OK	BeAn4073	0	2	0.9
OK	BeAn4073	1	2	3.73239
OK	BeAn4073	2	2	6.5682
OK	BeAn4073	3	2	7.25527
OK	BeAn4073	4	2	5.43136
OK	BeAn4073	5	2	4.07918
OK	BeAn4073	6	2	3.14613
OK	BeAn4073	7	2	2.69897
OK	BeAn4073	8	2	2.20412
OK	BeAn4073	9	2	1.69897
OK	BeAn4073	10	2	0.9
OK	BeAn4073	11	2	1
OK	BeAn4073	12	2	0.9
OK	BeAn4073	0	3	0.9
OK	BeAn4073	1	3	3.63347
OK	BeAn4073	2	3	6.61278
OK	BeAn4073	3	3	6.69897
OK	BeAn4073	4	3	5.4624
OK	BeAn4073	5	3	4.51851
OK	BeAn4073	6	3	2.95424
OK	BeAn4073	7	3	3.04139
OK	BeAn4073	8	3	2
OK	BeAn4073	9	3	1.77815
OK	BeAn4073	10	3	0.9
OK	BeAn4073	11	3	0.9
OK	BeAn4073	12	3	0.9
A549	BeAn217201	0	1	0.9
A549	BeAn217201	1	1	4.61278
A549	BeAn217201	2	1	7.20412
A549	BeAn217201	3	1	7.57978
A549	BeAn217201	4	1	5.5682
A549	BeAn217201	5	1	4.62325
A549	BeAn217201	6	1	3.47712
A549	BeAn217201	7	1	2.23045
A549	BeAn217201	8	1	1.47712
A549	BeAn217201	9	1	0.9
A549	BeAn217201	10	1	0.9
A549	BeAn217201	11	1	0.9
A549	BeAn217201	12	1	0.9
A549	BeAn217201	0	2	0.9
A549	BeAn217201	1	2	4.68124
A549	BeAn217201	2	2	7.11394
A549	BeAn217201	3	2	7.62325
A549	BeAn217201	4	2	5.6902
A549	BeAn217201	5	2	4.65321
A549	BeAn217201	6	2	3.60206
A549	BeAn217201	7	2	2.39794
A549	BeAn217201	8	2	1.69897
A549	BeAn217201	9	2	0.9
A549	BeAn217201	10	2	0.9
A549	BeAn217201	11	2	0.9
A549	BeAn217201	12	2	0.9
A549	BeAn217201	0	3	0.9
A549	BeAn217201	1	3	4.74819
A549	BeAn217201	2	3	6.95424
A549	BeAn217201	3	3	7.34242
A549	BeAn217201	4	3	5.72428
A549	BeAn217201	5	3	4.44716
A549	BeAn217201	6	3	3.47712
A549	BeAn217201	7	3	2.07918
A549	BeAn217201	8	3	1.47712
A549	BeAn217201	9	3	1.30103
A549	BeAn217201	10	3	0.9
A549	BeAn217201	11	3	0.9
A549	BeAn217201	12	3	0.9
A549	BeAn4116	0	1	0.9
A549	BeAn4116	1	1	4.17609
A549	BeAn4116	2	1	6.78533
A549	BeAn4116	3	1	6.5682
A549	BeAn4116	4	1	4.8451
A549	BeAn4116	5	1	4.43136
A549	BeAn4116	6	1	2.8451
A549	BeAn4116	7	1	1.77815
A549	BeAn4116	8	1	1
A549	BeAn4116	9	1	0.9
A549	BeAn4116	10	1	0.9
A549	BeAn4116	11	1	0.9
A549	BeAn4116	12	1	0.9
A549	BeAn4116	0	2	0.9
A549	BeAn4116	1	2	4.74819
A549	BeAn4116	2	2	6.78533
A549	BeAn4116	3	2	6.60206
A549	BeAn4116	4	2	4.90849
A549	BeAn4116	5	2	4.27875
A549	BeAn4116	6	2	2.95424
A549	BeAn4116	7	2	1.77815
A549	BeAn4116	8	2	1
A549	BeAn4116	9	2	0.9
A549	BeAn4116	10	2	0.9
A549	BeAn4116	11	2	0.9
A549	BeAn4116	12	2	0.9
A549	BeAn4116	0	3	0.9
A549	BeAn4116	1	3	4.62325
A549	BeAn4116	2	3	6.77085
A549	BeAn4116	3	3	6.74819
A549	BeAn4116	4	3	4.83251
A549	BeAn4116	5	3	4.41497
A549	BeAn4116	6	3	3
A549	BeAn4116	7	3	1.30103
A549	BeAn4116	8	3	1
A549	BeAn4116	9	3	0.9
A549	BeAn4116	10	3	0.9
A549	BeAn4116	11	3	0.9
A549	BeAn4116	12	3	0.9
A549	BeAn4073	0	1	0.9
A549	BeAn4073	1	1	4.83885
A549	BeAn4073	2	1	6.90849
A549	BeAn4073	3	1	6.81954
A549	BeAn4073	4	1	5.36173
A549	BeAn4073	5	1	4.20412
A549	BeAn4073	6	1	3.20412
A549	BeAn4073	7	1	2.20412
A549	BeAn4073	8	1	1
A549	BeAn4073	9	1	0.9
A549	BeAn4073	10	1	0.9
A549	BeAn4073	11	1	0.9
A549	BeAn4073	12	1	0.9
A549	BeAn4073	0	2	0.9
A549	BeAn4073	1	2	4.78533
A549	BeAn4073	2	2	6.86332
A549	BeAn4073	3	2	6.90309
A549	BeAn4073	4	2	5.59106
A549	BeAn4073	5	2	4.17609
A549	BeAn4073	6	2	3.36173
A549	BeAn4073	7	2	2.17609
A549	BeAn4073	8	2	0.9
A549	BeAn4073	9	2	0.9
A549	BeAn4073	10	2	0.9
A549	BeAn4073	11	2	0.9
A549	BeAn4073	12	2	0.9
A549	BeAn4073	0	3	0.9
A549	BeAn4073	1	3	4.72428
A549	BeAn4073	2	3	6.95424
A549	BeAn4073	3	3	6.91381
A549	BeAn4073	4	3	5.27875
A549	BeAn4073	5	3	3.90309
A549	BeAn4073	6	3	3.25527
A549	BeAn4073	7	3	2.04139
A549	BeAn4073	8	3	1.47712
A549	BeAn4073	9	3	0.9
A549	BeAn4073	10	3	0.9
A549	BeAn4073	11	3	0.9
A549	BeAn4073	12	3	0.9
SHSY5Y	BeAn217201	0	1	0.9
SHSY5Y	BeAn217201	1	1	1.69897
SHSY5Y	BeAn217201	2	1	5.54407
SHSY5Y	BeAn217201	3	1	6.5682
SHSY5Y	BeAn217201	4	1	7.41497
SHSY5Y	BeAn217201	5	1	6.49136
SHSY5Y	BeAn217201	6	1	4.38021
SHSY5Y	BeAn217201	7	1	2.47712
SHSY5Y	BeAn217201	8	1	1
SHSY5Y	BeAn217201	9	1	0.9
SHSY5Y	BeAn217201	10	1	0.9
SHSY5Y	BeAn217201	11	1	0.9
SHSY5Y	BeAn217201	12	1	0.9
SHSY5Y	BeAn217201	0	2	0.9
SHSY5Y	BeAn217201	1	2	1.95424
SHSY5Y	BeAn217201	2	2	5.49136
SHSY5Y	BeAn217201	3	2	6.68124
SHSY5Y	BeAn217201	4	2	7.39794
SHSY5Y	BeAn217201	5	2	6.17609
SHSY5Y	BeAn217201	6	2	3.53148
SHSY5Y	BeAn217201	7	2	2.07918
SHSY5Y	BeAn217201	8	2	1
SHSY5Y	BeAn217201	9	2	0.9
SHSY5Y	BeAn217201	10	2	0.9
SHSY5Y	BeAn217201	11	2	0.9
SHSY5Y	BeAn217201	12	2	0.9
SHSY5Y	BeAn217201	0	3	0.9
SHSY5Y	BeAn217201	1	3	NA
SHSY5Y	BeAn217201	2	3	5.47712
SHSY5Y	BeAn217201	3	3	6.6721
SHSY5Y	BeAn217201	4	3	7.36173
SHSY5Y	BeAn217201	5	3	5.77085
SHSY5Y	BeAn217201	6	3	3.4624
SHSY5Y	BeAn217201	7	3	1.69897
SHSY5Y	BeAn217201	8	3	0.9
SHSY5Y	BeAn217201	9	3	0.9
SHSY5Y	BeAn217201	10	3	0.9
SHSY5Y	BeAn217201	11	3	0.9
SHSY5Y	BeAn217201	12	3	0.9
SHSY5Y	BeAn4116	0	1	0.9
SHSY5Y	BeAn4116	1	1	2.50515
SHSY5Y	BeAn4116	2	1	4.70757
SHSY5Y	BeAn4116	3	1	7.38021
SHSY5Y	BeAn4116	4	1	6.60206
SHSY5Y	BeAn4116	5	1	5.30103
SHSY5Y	BeAn4116	6	1	2.51851
SHSY5Y	BeAn4116	7	1	1
SHSY5Y	BeAn4116	8	1	1
SHSY5Y	BeAn4116	9	1	0.9
SHSY5Y	BeAn4116	10	1	0.9
SHSY5Y	BeAn4116	11	1	0.9
SHSY5Y	BeAn4116	12	1	0.9
SHSY5Y	BeAn4116	0	2	0.9
SHSY5Y	BeAn4116	1	2	2.6721
SHSY5Y	BeAn4116	2	2	4.47712
SHSY5Y	BeAn4116	3	2	7.27875
SHSY5Y	BeAn4116	4	2	6.41497
SHSY5Y	BeAn4116	5	2	5.11394
SHSY5Y	BeAn4116	6	2	2.49136
SHSY5Y	BeAn4116	7	2	1
SHSY5Y	BeAn4116	8	2	1.30103
SHSY5Y	BeAn4116	9	2	0.9
SHSY5Y	BeAn4116	10	2	0.9
SHSY5Y	BeAn4116	11	2	0.9
SHSY5Y	BeAn4116	12	2	0.9
SHSY5Y	BeAn4116	0	3	0.9
SHSY5Y	BeAn4116	1	3	2.49136
SHSY5Y	BeAn4116	2	3	4.60206
SHSY5Y	BeAn4116	3	3	7.32222
SHSY5Y	BeAn4116	4	3	6.5563
SHSY5Y	BeAn4116	5	3	5.04139
SHSY5Y	BeAn4116	6	3	2.41497
SHSY5Y	BeAn4116	7	3	1
SHSY5Y	BeAn4116	8	3	0.9
SHSY5Y	BeAn4116	9	3	0.9
SHSY5Y	BeAn4116	10	3	0.9
SHSY5Y	BeAn4116	11	3	0.9
SHSY5Y	BeAn4116	12	3	0.9
SHSY5Y	BeAn4073	0	1	0.9
SHSY5Y	BeAn4073	1	1	4.23045
SHSY5Y	BeAn4073	2	1	3.73239
SHSY5Y	BeAn4073	3	1	6.75587
SHSY5Y	BeAn4073	4	1	5.39794
SHSY5Y	BeAn4073	5	1	3.49136
SHSY5Y	BeAn4073	6	1	0.9
SHSY5Y	BeAn4073	7	1	0.9
SHSY5Y	BeAn4073	8	1	0.9
SHSY5Y	BeAn4073	9	1	0.9
SHSY5Y	BeAn4073	10	1	0.9
SHSY5Y	BeAn4073	11	1	0.9
SHSY5Y	BeAn4073	12	1	0.9
SHSY5Y	BeAn4073	0	2	1
SHSY5Y	BeAn4073	1	2	4.11394
SHSY5Y	BeAn4073	2	2	3.75587
SHSY5Y	BeAn4073	3	2	6.65321
SHSY5Y	BeAn4073	4	2	5.39794
SHSY5Y	BeAn4073	5	2	3.23045
SHSY5Y	BeAn4073	6	2	1.47712
SHSY5Y	BeAn4073	7	2	0.9
SHSY5Y	BeAn4073	8	2	0.9
SHSY5Y	BeAn4073	9	2	0.9
SHSY5Y	BeAn4073	10	2	0.9
SHSY5Y	BeAn4073	11	2	0.9
SHSY5Y	BeAn4073	12	2	0.9
SHSY5Y	BeAn4073	0	3	0.9
SHSY5Y	BeAn4073	1	3	4
SHSY5Y	BeAn4073	2	3	4.30103
SHSY5Y	BeAn4073	3	3	6.77815
SHSY5Y	BeAn4073	4	3	5.47712
SHSY5Y	BeAn4073	5	3	3.39794
SHSY5Y	BeAn4073	6	3	1.90309
SHSY5Y	BeAn4073	7	3	0.9
SHSY5Y	BeAn4073	8	3	0.9
SHSY5Y	BeAn4073	9	3	0.9
SHSY5Y	BeAn4073	10	3	0.9
SHSY5Y	BeAn4073	11	3	0.9
SHSY5Y	BeAn4073	12	3	0.9
LMH	BeAn217201	0	1	0.9
LMH	BeAn217201	1	1	4.30103
LMH	BeAn217201	2	1	5.5563
LMH	BeAn217201	3	1	6.716
LMH	BeAn217201	4	1	6.86332
LMH	BeAn217201	5	1	6.88649
LMH	BeAn217201	6	1	6.47712
LMH	BeAn217201	7	1	4.77815
LMH	BeAn217201	8	1	4.69897
LMH	BeAn217201	9	1	4.69897
LMH	BeAn217201	10	1	5.5682
LMH	BeAn217201	11	1	4.32222
LMH	BeAn217201	12	1	3.5563
LMH	BeAn217201	0	2	0.9
LMH	BeAn217201	1	2	4.04139
LMH	BeAn217201	2	2	5.49136
LMH	BeAn217201	3	2	6.66276
LMH	BeAn217201	4	2	6.65321
LMH	BeAn217201	5	2	7
LMH	BeAn217201	6	2	6.43136
LMH	BeAn217201	7	2	5.11394
LMH	BeAn217201	8	2	5.20412
LMH	BeAn217201	9	2	4.66276
LMH	BeAn217201	10	2	4.49136
LMH	BeAn217201	11	2	3.90309
LMH	BeAn217201	12	2	3.07918
LMH	BeAn217201	0	3	0.9
LMH	BeAn217201	1	3	4
LMH	BeAn217201	2	3	5.47712
LMH	BeAn217201	3	3	6.72428
LMH	BeAn217201	4	3	6.8451
LMH	BeAn217201	5	3	7.02119
LMH	BeAn217201	6	3	6.59106
LMH	BeAn217201	7	3	5.32222
LMH	BeAn217201	8	3	5.17609
LMH	BeAn217201	9	3	4.59106
LMH	BeAn217201	10	3	4.57978
LMH	BeAn217201	11	3	3.90309
LMH	BeAn217201	12	3	3.54407
LMH	BeAn4116	0	1	1
LMH	BeAn4116	1	1	3.62325
LMH	BeAn4116	2	1	5.39794
LMH	BeAn4116	3	1	6.30103
LMH	BeAn4116	4	1	6.50515
LMH	BeAn4116	5	1	6.47712
LMH	BeAn4116	6	1	5.41497
LMH	BeAn4116	7	1	3.716
LMH	BeAn4116	8	1	3.66276
LMH	BeAn4116	9	1	4.32222
LMH	BeAn4116	10	1	4.59106
LMH	BeAn4116	11	1	4.70757
LMH	BeAn4116	12	1	4.5682
LMH	BeAn4116	0	2	1
LMH	BeAn4116	1	2	3.5682
LMH	BeAn4116	2	2	5.30103
LMH	BeAn4116	3	2	6.57978
LMH	BeAn4116	4	2	6.39794
LMH	BeAn4116	5	2	7.02119
LMH	BeAn4116	6	2	5.17609
LMH	BeAn4116	7	2	3.62325
LMH	BeAn4116	8	2	3.6721
LMH	BeAn4116	9	2	4.34242
LMH	BeAn4116	10	2	4.4624
LMH	BeAn4116	11	2	4.39794
LMH	BeAn4116	12	2	4.57978
LMH	BeAn4116	0	3	0.9
LMH	BeAn4116	1	3	2.51851
LMH	BeAn4116	2	3	4.34242
LMH	BeAn4116	3	3	5.68124
LMH	BeAn4116	4	3	6.25527
LMH	BeAn4116	5	3	6.50515
LMH	BeAn4116	6	3	5.82607
LMH	BeAn4116	7	3	5.39794
LMH	BeAn4116	8	3	4.5682
LMH	BeAn4116	9	3	4.23045
LMH	BeAn4116	10	3	3.61278
LMH	BeAn4116	11	3	3.53148
LMH	BeAn4116	12	3	3.36173
LMH	BeAn4073	0	1	0.9
LMH	BeAn4073	1	1	3.77815
LMH	BeAn4073	2	1	5.79934
LMH	BeAn4073	3	1	7.04139
LMH	BeAn4073	4	1	6.4624
LMH	BeAn4073	5	1	6.23045
LMH	BeAn4073	6	1	4.51851
LMH	BeAn4073	7	1	3.75587
LMH	BeAn4073	8	1	3.77815
LMH	BeAn4073	9	1	3.70757
LMH	BeAn4073	10	1	3.17609
LMH	BeAn4073	11	1	3.17609
LMH	BeAn4073	12	1	3.04139
LMH	BeAn4073	0	2	0.9
LMH	BeAn4073	1	2	3.77085
LMH	BeAn4073	2	2	5.77815
LMH	BeAn4073	3	2	7.04139
LMH	BeAn4073	4	2	6.39794
LMH	BeAn4073	5	2	6.14613
LMH	BeAn4073	6	2	4.66276
LMH	BeAn4073	7	2	3.77085
LMH	BeAn4073	8	2	3.60206
LMH	BeAn4073	9	2	3.20412
LMH	BeAn4073	10	2	3.11394
LMH	BeAn4073	11	2	1.90309
LMH	BeAn4073	12	2	1.90309
LMH	BeAn4073	0	3	0.9
LMH	BeAn4073	1	3	3.74036
LMH	BeAn4073	2	3	5.85733
LMH	BeAn4073	3	3	7.07918
LMH	BeAn4073	4	3	6.27875
LMH	BeAn4073	5	3	6.20412
LMH	BeAn4073	6	3	4.47712
LMH	BeAn4073	7	3	3.79934
LMH	BeAn4073	8	3	3.8451
LMH	BeAn4073	9	3	4.72428
LMH	BeAn4073	10	3	4.59106
LMH	BeAn4073	11	3	3.90309
LMH	BeAn4073	12	3	3.51851
QM7	BeAn217201	0	1	0.9
QM7	BeAn217201	1	1	4.49136
QM7	BeAn217201	2	1	7.75587
QM7	BeAn217201	3	1	7.83251
QM7	BeAn217201	4	1	6.8451
QM7	BeAn217201	5	1	6.53148
QM7	BeAn217201	6	1	6.25527
QM7	BeAn217201	7	1	5.62325
QM7	BeAn217201	8	1	5.716
QM7	BeAn217201	9	1	5.54407
QM7	BeAn217201	10	1	4.50515
QM7	BeAn217201	11	1	5.59106
QM7	BeAn217201	12	1	5.66276
QM7	BeAn217201	0	2	0.9
QM7	BeAn217201	1	2	4.57978
QM7	BeAn217201	2	2	7.57978
QM7	BeAn217201	3	2	7.77815
QM7	BeAn217201	4	2	7.14613
QM7	BeAn217201	5	2	6.49136
QM7	BeAn217201	6	2	6.32222
QM7	BeAn217201	7	2	5.74036
QM7	BeAn217201	8	2	5.61278
QM7	BeAn217201	9	2	5.62325
QM7	BeAn217201	10	2	4.90849
QM7	BeAn217201	11	2	5.5563
QM7	BeAn217201	12	2	5.70757
QM7	BeAn217201	0	3	0.9
QM7	BeAn217201	1	3	4.5682
QM7	BeAn217201	2	3	7.59106
QM7	BeAn217201	3	3	7.74036
QM7	BeAn217201	4	3	7.39794
QM7	BeAn217201	5	3	6.5682
QM7	BeAn217201	6	3	6.17609
QM7	BeAn217201	7	3	5.72428
QM7	BeAn217201	8	3	5.75587
QM7	BeAn217201	9	3	5.51851
QM7	BeAn217201	10	3	4.61278
QM7	BeAn217201	11	3	5.5682
QM7	BeAn217201	12	3	5.65321
QM7	BeAn4116	0	1	1
QM7	BeAn4116	1	1	3.43136
QM7	BeAn4116	2	1	6.60206
QM7	BeAn4116	3	1	7.5682
QM7	BeAn4116	4	1	6.30103
QM7	BeAn4116	5	1	5.59106
QM7	BeAn4116	6	1	5.44716
QM7	BeAn4116	7	1	5.6902
QM7	BeAn4116	8	1	4.78533
QM7	BeAn4116	9	1	4.716
QM7	BeAn4116	10	1	5.32222
QM7	BeAn4116	11	1	4.5563
QM7	BeAn4116	12	1	4.96848
QM7	BeAn4116	0	2	0.9
QM7	BeAn4116	1	2	3.39794
QM7	BeAn4116	2	2	6.6721
QM7	BeAn4116	3	2	7.44716
QM7	BeAn4116	4	2	6.11394
QM7	BeAn4116	5	2	5.41497
QM7	BeAn4116	6	2	5.59106
QM7	BeAn4116	7	2	5.69897
QM7	BeAn4116	8	2	4.65321
QM7	BeAn4116	9	2	4.63347
QM7	BeAn4116	10	2	5.17609
QM7	BeAn4116	11	2	4.51851
QM7	BeAn4116	12	2	4.68124
QM7	BeAn4116	0	3	1
QM7	BeAn4116	1	3	3.25527
QM7	BeAn4116	2	3	6.49136
QM7	BeAn4116	3	3	7.50515
QM7	BeAn4116	4	3	6.50515
QM7	BeAn4116	5	3	5.4624
QM7	BeAn4116	6	3	5.51851
QM7	BeAn4116	7	3	5.68124
QM7	BeAn4116	8	3	4.68124
QM7	BeAn4116	9	3	4.68124
QM7	BeAn4116	10	3	5.27875
QM7	BeAn4116	11	3	4.65321
QM7	BeAn4116	12	3	4.91381
QM7	BeAn4073	0	1	0.9
QM7	BeAn4073	1	1	3.59106
QM7	BeAn4073	2	1	6.47712
QM7	BeAn4073	3	1	6.77085
QM7	BeAn4073	4	1	6.34242
QM7	BeAn4073	5	1	5.4624
QM7	BeAn4073	6	1	5.23045
QM7	BeAn4073	7	1	4.63347
QM7	BeAn4073	8	1	4.65321
QM7	BeAn4073	9	1	4.47712
QM7	BeAn4073	10	1	6.66276
QM7	BeAn4073	11	1	3.65321
QM7	BeAn4073	12	1	3.72428
QM7	BeAn4073	0	2	0.9
QM7	BeAn4073	1	2	3.66276
QM7	BeAn4073	2	2	6.5682
QM7	BeAn4073	3	2	6.49136
QM7	BeAn4073	4	2	6.38021
QM7	BeAn4073	5	2	5.20412
QM7	BeAn4073	6	2	5.32222
QM7	BeAn4073	7	2	4.63347
QM7	BeAn4073	8	2	4.57978
QM7	BeAn4073	9	2	4.39794
QM7	BeAn4073	10	2	6.5563
QM7	BeAn4073	11	2	3.74036
QM7	BeAn4073	12	2	3.60206
QM7	BeAn4073	0	3	0.9
QM7	BeAn4073	1	3	3.64345
QM7	BeAn4073	2	3	6.60206
QM7	BeAn4073	3	3	6.66276
QM7	BeAn4073	4	3	6.30103
QM7	BeAn4073	5	3	5.36173
QM7	BeAn4073	6	3	5.34242
QM7	BeAn4073	7	3	4.77085
QM7	BeAn4073	8	3	4.716
QM7	BeAn4073	9	3	4.51851
QM7	BeAn4073	10	3	6.5563
QM7	BeAn4073	11	3	3.8451
QM7	BeAn4073	12	3	3.91908
HSERC	BeAn217201	0	1	0.9
HSERC	BeAn217201	1	1	2.32222
HSERC	BeAn217201	2	1	4.63347
HSERC	BeAn217201	3	1	5.30103
HSERC	BeAn217201	4	1	4.23045
HSERC	BeAn217201	5	1	2.30103
HSERC	BeAn217201	6	1	1
HSERC	BeAn217201	7	1	0.9
HSERC	BeAn217201	8	1	0.9
HSERC	BeAn217201	9	1	0.9
HSERC	BeAn217201	10	1	0.9
HSERC	BeAn217201	11	1	0.9
HSERC	BeAn217201	12	1	0.9
HSERC	BeAn217201	0	2	1
HSERC	BeAn217201	1	2	2.17609
HSERC	BeAn217201	2	2	4.54407
HSERC	BeAn217201	3	2	5.34242
HSERC	BeAn217201	4	2	4.25527
HSERC	BeAn217201	5	2	2.43136
HSERC	BeAn217201	6	2	0.9
HSERC	BeAn217201	7	2	0.9
HSERC	BeAn217201	8	2	0.9
HSERC	BeAn217201	9	2	0.9
HSERC	BeAn217201	10	2	0.9
HSERC	BeAn217201	11	2	0.9
HSERC	BeAn217201	12	2	0.9
HSERC	BeAn217201	0	3	0.9
HSERC	BeAn217201	1	3	2.53148
HSERC	BeAn217201	2	3	4.49136
HSERC	BeAn217201	3	3	5.14613
HSERC	BeAn217201	4	3	3.95424
HSERC	BeAn217201	5	3	2.32222
HSERC	BeAn217201	6	3	0.9
HSERC	BeAn217201	7	3	0.9
HSERC	BeAn217201	8	3	0.9
HSERC	BeAn217201	9	3	0.9
HSERC	BeAn217201	10	3	0.9
HSERC	BeAn217201	11	3	0.9
HSERC	BeAn217201	12	3	0.9
HSERC	BeAn4116	0	1	0.9
HSERC	BeAn4116	1	1	1.47712
HSERC	BeAn4116	2	1	4.25527
HSERC	BeAn4116	3	1	4.61278
HSERC	BeAn4116	4	1	3.65321
HSERC	BeAn4116	5	1	1.30103
HSERC	BeAn4116	6	1	0.9
HSERC	BeAn4116	7	1	0.9
HSERC	BeAn4116	8	1	0.9
HSERC	BeAn4116	9	1	0.9
HSERC	BeAn4116	10	1	0.9
HSERC	BeAn4116	11	1	0.9
HSERC	BeAn4116	12	1	0.9
HSERC	BeAn4116	0	2	1
HSERC	BeAn4116	1	2	2.04139
HSERC	BeAn4116	2	2	4.34242
HSERC	BeAn4116	3	2	4.59106
HSERC	BeAn4116	4	2	3.27875
HSERC	BeAn4116	5	2	1.69897
HSERC	BeAn4116	6	2	0.9
HSERC	BeAn4116	7	2	0.9
HSERC	BeAn4116	8	2	0.9
HSERC	BeAn4116	9	2	0.9
HSERC	BeAn4116	10	2	0.9
HSERC	BeAn4116	11	2	0.9
HSERC	BeAn4116	12	2	0.9
HSERC	BeAn4116	0	3	0.9
HSERC	BeAn4116	1	3	1.8451
HSERC	BeAn4116	2	3	4.54407
HSERC	BeAn4116	3	3	4.61278
HSERC	BeAn4116	4	3	3.34242
HSERC	BeAn4116	5	3	2.20412
HSERC	BeAn4116	6	3	0.9
HSERC	BeAn4116	7	3	0.9
HSERC	BeAn4116	8	3	0.9
HSERC	BeAn4116	9	3	0.9
HSERC	BeAn4116	10	3	0.9
HSERC	BeAn4116	11	3	0.9
HSERC	BeAn4116	12	3	0.9
HSERC	BeAn4073	0	1	0.9
HSERC	BeAn4073	1	1	2.14613
HSERC	BeAn4073	2	1	4.60206
HSERC	BeAn4073	3	1	4.65321
HSERC	BeAn4073	4	1	4.61278
HSERC	BeAn4073	5	1	1.30103
HSERC	BeAn4073	6	1	0.9
HSERC	BeAn4073	7	1	0.9
HSERC	BeAn4073	8	1	0.9
HSERC	BeAn4073	9	1	0.9
HSERC	BeAn4073	10	1	0.9
HSERC	BeAn4073	11	1	0.9
HSERC	BeAn4073	12	1	0.9
HSERC	BeAn4073	0	2	0.9
HSERC	BeAn4073	1	2	2.04139
HSERC	BeAn4073	2	2	4.36173
HSERC	BeAn4073	3	2	4.716
HSERC	BeAn4073	4	2	4.57978
HSERC	BeAn4073	5	2	1.47712
HSERC	BeAn4073	6	2	0.9
HSERC	BeAn4073	7	2	0.9
HSERC	BeAn4073	8	2	0.9
HSERC	BeAn4073	9	2	0.9
HSERC	BeAn4073	10	2	0.9
HSERC	BeAn4073	11	2	0.9
HSERC	BeAn4073	12	2	0.9
HSERC	BeAn4073	0	3	0.9
HSERC	BeAn4073	1	3	1.90309
HSERC	BeAn4073	2	3	4.27875
HSERC	BeAn4073	3	3	4.54407
HSERC	BeAn4073	4	3	4.39794
HSERC	BeAn4073	5	3	1.47712
HSERC	BeAn4073	6	3	0.9
HSERC	BeAn4073	7	3	0.9
HSERC	BeAn4073	8	3	0.9
HSERC	BeAn4073	9	3	0.9
HSERC	BeAn4073	10	3	0.9
HSERC	BeAn4073	11	3	0.9
HSERC	BeAn4073	12	3	0.9
C636	BeAn217201	0	1	0.9
C636	BeAn217201	1	1	0.954243
C636	BeAn217201	2	1	3.72428
C636	BeAn217201	3	1	5.30103
C636	BeAn217201	4	1	6.50515
C636	BeAn217201	5	1	7.62325
C636	BeAn217201	6	1	7.59106
C636	BeAn217201	7	1	7.47712
C636	BeAn217201	8	1	7.20412
C636	BeAn217201	9	1	6.47712
C636	BeAn217201	10	1	6.59106
C636	BeAn217201	11	1	6.32222
C636	BeAn217201	12	1	6.4624
C636	BeAn217201	0	2	0.9
C636	BeAn217201	1	2	1
C636	BeAn217201	2	2	3.79934
C636	BeAn217201	3	2	5.49136
C636	BeAn217201	4	2	6.5563
C636	BeAn217201	5	2	7.49136
C636	BeAn217201	6	2	7.65321
C636	BeAn217201	7	2	7.43136
C636	BeAn217201	8	2	7.14613
C636	BeAn217201	9	2	6.53148
C636	BeAn217201	10	2	6.69897
C636	BeAn217201	11	2	6.51851
C636	BeAn217201	12	2	6.39794
C636	BeAn217201	0	3	0.9
C636	BeAn217201	1	3	1
C636	BeAn217201	2	3	3.62325
C636	BeAn217201	3	3	5.38021
C636	BeAn217201	4	3	6.6721
C636	BeAn217201	5	3	7.43136
C636	BeAn217201	6	3	7.54407
C636	BeAn217201	7	3	7.38021
C636	BeAn217201	8	3	7.23045
C636	BeAn217201	9	3	6.39794
C636	BeAn217201	10	3	6.62325
C636	BeAn217201	11	3	6.43136
C636	BeAn217201	12	3	6.49136
C636	BeAn4116	0	1	1.30103
C636	BeAn4116	1	1	1
C636	BeAn4116	2	1	5.34242
C636	BeAn4116	3	1	5.43136
C636	BeAn4116	4	1	6.20412
C636	BeAn4116	5	1	7.34242
C636	BeAn4116	6	1	6.57978
C636	BeAn4116	7	1	6.65321
C636	BeAn4116	8	1	6.43136
C636	BeAn4116	9	1	6.11394
C636	BeAn4116	10	1	6.36173
C636	BeAn4116	11	1	6.4624
C636	BeAn4116	12	1	6.25527
C636	BeAn4116	0	2	0.9
C636	BeAn4116	1	2	1.04139
C636	BeAn4116	2	2	5.44716
C636	BeAn4116	3	2	5.5563
C636	BeAn4116	4	2	6.70757
C636	BeAn4116	5	2	7.27875
C636	BeAn4116	6	2	NA
C636	BeAn4116	7	2	6.75587
C636	BeAn4116	8	2	6.70757
C636	BeAn4116	9	2	6.30103
C636	BeAn4116	10	2	6.44716
C636	BeAn4116	11	2	6.51851
C636	BeAn4116	12	2	6.5563
C636	BeAn4116	0	3	0.9
C636	BeAn4116	1	3	1.32222
C636	BeAn4116	2	3	5.27875
C636	BeAn4116	3	3	5.44716
C636	BeAn4116	4	3	6.70757
C636	BeAn4116	5	3	7.25527
C636	BeAn4116	6	3	6.66276
C636	BeAn4116	7	3	6.69897
C636	BeAn4116	8	3	6.8451
C636	BeAn4116	9	3	6.14613
C636	BeAn4116	10	3	6.51851
C636	BeAn4116	11	3	6.38021
C636	BeAn4116	12	3	6.53148
C636	BeAn4073	0	1	0.9
C636	BeAn4073	1	1	0.477121
C636	BeAn4073	2	1	4.51851
C636	BeAn4073	3	1	5.57978
C636	BeAn4073	4	1	6.716
C636	BeAn4073	5	1	6.9345
C636	BeAn4073	6	1	6.77085
C636	BeAn4073	7	1	6.61278
C636	BeAn4073	8	1	5.38021
C636	BeAn4073	9	1	6.14613
C636	BeAn4073	10	1	5.90309
C636	BeAn4073	11	1	5.70757
C636	BeAn4073	12	1	6.25527
C636	BeAn4073	0	2	0.9
C636	BeAn4073	1	2	0.954243
C636	BeAn4073	2	2	4.61278
C636	BeAn4073	3	2	5.66276
C636	BeAn4073	4	2	6.6902
C636	BeAn4073	5	2	6.95424
C636	BeAn4073	6	2	6.90849
C636	BeAn4073	7	2	6.57978
C636	BeAn4073	8	2	5.23045
C636	BeAn4073	9	2	6.36173
C636	BeAn4073	10	2	6
C636	BeAn4073	11	2	5.75587
C636	BeAn4073	12	2	6.32222
C636	BeAn4073	0	3	1
C636	BeAn4073	1	3	1.07918
C636	BeAn4073	2	3	4.64345
C636	BeAn4073	3	3	5.57978
C636	BeAn4073	4	3	6.73239
C636	BeAn4073	5	3	6.90309
C636	BeAn4073	6	3	6.716
C636	BeAn4073	7	3	6.53148
C636	BeAn4073	8	3	5.64345
C636	BeAn4073	9	3	6.23045
C636	BeAn4073	10	3	5.95424
C636	BeAn4073	11	3	5.62325
C636	BeAn4073	12	3	6.36173
C710	BeAn217201	0	1	0.9
C710	BeAn217201	1	1	1.30103
C710	BeAn217201	2	1	2.38021
C710	BeAn217201	3	1	3.43136
C710	BeAn217201	4	1	4.50515
C710	BeAn217201	5	1	4.72428
C710	BeAn217201	6	1	5.39794
C710	BeAn217201	7	1	5.23045
C710	BeAn217201	8	1	5.43136
C710	BeAn217201	9	1	5.38021
C710	BeAn217201	10	1	5.38021
C710	BeAn217201	11	1	5.30103
C710	BeAn217201	12	1	5
C710	BeAn217201	0	2	1
C710	BeAn217201	1	2	1
C710	BeAn217201	2	2	2.17609
C710	BeAn217201	3	2	2.90309
C710	BeAn217201	4	2	4
C710	BeAn217201	5	2	4.49136
C710	BeAn217201	6	2	5.30103
C710	BeAn217201	7	2	5.20412
C710	BeAn217201	8	2	5.11394
C710	BeAn217201	9	2	5.23045
C710	BeAn217201	10	2	5.4624
C710	BeAn217201	11	2	5.53148
C710	BeAn217201	12	2	5.17609
C710	BeAn217201	0	3	1
C710	BeAn217201	1	3	0.9
C710	BeAn217201	2	3	1.90309
C710	BeAn217201	3	3	2.95424
C710	BeAn217201	4	3	3.90309
C710	BeAn217201	5	3	4.4624
C710	BeAn217201	6	3	5.32222
C710	BeAn217201	7	3	5.36173
C710	BeAn217201	8	3	5.17609
C710	BeAn217201	9	3	5.54407
C710	BeAn217201	10	3	5.43136
C710	BeAn217201	11	3	5.47712
C710	BeAn217201	12	3	5
C710	BeAn4116	0	1	0.9
C710	BeAn4116	1	1	1.47712
C710	BeAn4116	2	1	3.14613
C710	BeAn4116	3	1	4.23045
C710	BeAn4116	4	1	5.30103
C710	BeAn4116	5	1	5.07918
C710	BeAn4116	6	1	5.43136
C710	BeAn4116	7	1	5.5682
C710	BeAn4116	8	1	5.25527
C710	BeAn4116	9	1	4.90309
C710	BeAn4116	10	1	5.11394
C710	BeAn4116	11	1	4.95424
C710	BeAn4116	12	1	4.8451
C710	BeAn4116	0	2	0.9
C710	BeAn4116	1	2	1
C710	BeAn4116	2	2	3.38021
C710	BeAn4116	3	2	4.25527
C710	BeAn4116	4	2	5.30103
C710	BeAn4116	5	2	5.11394
C710	BeAn4116	6	2	5.51851
C710	BeAn4116	7	2	5.54407
C710	BeAn4116	8	2	4.90309
C710	BeAn4116	9	2	4
C710	BeAn4116	10	2	4.90309
C710	BeAn4116	11	2	5.23045
C710	BeAn4116	12	2	4.77815
C710	BeAn4116	0	3	1
C710	BeAn4116	1	3	1
C710	BeAn4116	2	3	2.8451
C710	BeAn4116	3	3	3.77815
C710	BeAn4116	4	3	5.20412
C710	BeAn4116	5	3	5.27875
C710	BeAn4116	6	3	5.54407
C710	BeAn4116	7	3	5.5563
C710	BeAn4116	8	3	5.30103
C710	BeAn4116	9	3	5.07918
C710	BeAn4116	10	3	5.14613
C710	BeAn4116	11	3	5.4624
C710	BeAn4116	12	3	5
C710	BeAn4073	0	1	0.9
C710	BeAn4073	1	1	1
C710	BeAn4073	2	1	3.34242
C710	BeAn4073	3	1	4.32222
C710	BeAn4073	4	1	5.4624
C710	BeAn4073	5	1	5.41497
C710	BeAn4073	6	1	5.57978
C710	BeAn4073	7	1	5.38021
C710	BeAn4073	8	1	5.14613
C710	BeAn4073	9	1	5
C710	BeAn4073	10	1	4.69897
C710	BeAn4073	11	1	5.11394
C710	BeAn4073	12	1	5.41497
C710	BeAn4073	0	2	1
C710	BeAn4073	1	2	0.9
C710	BeAn4073	2	2	3.36173
C710	BeAn4073	3	2	3.60206
C710	BeAn4073	4	2	5.11394
C710	BeAn4073	5	2	5.36173
C710	BeAn4073	6	2	5.5682
C710	BeAn4073	7	2	5.5563
C710	BeAn4073	8	2	5.25527
C710	BeAn4073	9	2	5.11394
C710	BeAn4073	10	2	5
C710	BeAn4073	11	2	5.39794
C710	BeAn4073	12	2	5.20412
C710	BeAn4073	0	3	0.9
C710	BeAn4073	1	3	1
C710	BeAn4073	2	3	2.77815
C710	BeAn4073	3	3	3.60206
C710	BeAn4073	4	3	4.77815
C710	BeAn4073	5	3	4.8451
C710	BeAn4073	6	3	5.39794
C710	BeAn4073	7	3	5.5682
C710	BeAn4073	8	3	5.20412
C710	BeAn4073	9	3	5.30103
C710	BeAn4073	10	3	5.27875
C710	BeAn4073	11	3	5.23045
C710	BeAn4073	12	3	5.32222
U44	BeAn217201	0	1	0.9
U44	BeAn217201	1	1	0.9
U44	BeAn217201	2	1	0.9
U44	BeAn217201	3	1	0.9
U44	BeAn217201	4	1	0.9
U44	BeAn217201	5	1	0.9
U44	BeAn217201	6	1	0.9
U44	BeAn217201	7	1	0.9
U44	BeAn217201	8	1	0.9
U44	BeAn217201	9	1	0.9
U44	BeAn217201	10	1	1
U44	BeAn217201	11	1	0.9
U44	BeAn217201	12	1	0.9
U44	BeAn217201	0	2	0.9
U44	BeAn217201	1	2	0.9
U44	BeAn217201	2	2	0.9
U44	BeAn217201	3	2	0.9
U44	BeAn217201	4	2	0.9
U44	BeAn217201	5	2	0.9
U44	BeAn217201	6	2	0.9
U44	BeAn217201	7	2	0.9
U44	BeAn217201	8	2	0.9
U44	BeAn217201	9	2	0.9
U44	BeAn217201	10	2	1
U44	BeAn217201	11	2	0.9
U44	BeAn217201	12	2	0.9
U44	BeAn217201	0	3	0.9
U44	BeAn217201	1	3	0.9
U44	BeAn217201	2	3	0.9
U44	BeAn217201	3	3	0.9
U44	BeAn217201	4	3	0.9
U44	BeAn217201	5	3	0.9
U44	BeAn217201	6	3	0.9
U44	BeAn217201	7	3	0.9
U44	BeAn217201	8	3	0.9
U44	BeAn217201	9	3	0.9
U44	BeAn217201	10	3	1
U44	BeAn217201	11	3	0.9
U44	BeAn217201	12	3	0.9
U44	BeAn4116	0	1	0.9
U44	BeAn4116	1	1	0.9
U44	BeAn4116	2	1	0.9
U44	BeAn4116	3	1	0.9
U44	BeAn4116	4	1	0.9
U44	BeAn4116	5	1	1
U44	BeAn4116	6	1	0.9
U44	BeAn4116	7	1	1
U44	BeAn4116	8	1	0.9
U44	BeAn4116	9	1	1
U44	BeAn4116	10	1	0.9
U44	BeAn4116	11	1	0.9
U44	BeAn4116	12	1	0.9
U44	BeAn4116	0	2	0.9
U44	BeAn4116	1	2	0.9
U44	BeAn4116	2	2	0.9
U44	BeAn4116	3	2	0.9
U44	BeAn4116	4	2	0.9
U44	BeAn4116	5	2	1
U44	BeAn4116	6	2	1
U44	BeAn4116	7	2	1.30103
U44	BeAn4116	8	2	0.9
U44	BeAn4116	9	2	1
U44	BeAn4116	10	2	0.9
U44	BeAn4116	11	2	0.9
U44	BeAn4116	12	2	0.9
U44	BeAn4116	0	3	0.9
U44	BeAn4116	1	3	0.9
U44	BeAn4116	2	3	0.9
U44	BeAn4116	3	3	0.9
U44	BeAn4116	4	3	0.9
U44	BeAn4116	5	3	0.9
U44	BeAn4116	6	3	1.30103
U44	BeAn4116	7	3	1
U44	BeAn4116	8	3	0.9
U44	BeAn4116	9	3	0.9
U44	BeAn4116	10	3	0.9
U44	BeAn4116	11	3	0.9
U44	BeAn4116	12	3	0.9
U44	BeAn4073	0	1	0.9
U44	BeAn4073	1	1	0.9
U44	BeAn4073	2	1	1.8451
U44	BeAn4073	3	1	2
U44	BeAn4073	4	1	2.86332
U44	BeAn4073	5	1	2.54407
U44	BeAn4073	6	1	2.44716
U44	BeAn4073	7	1	2.64345
U44	BeAn4073	8	1	0.9
U44	BeAn4073	9	1	1.47712
U44	BeAn4073	10	1	0.9
U44	BeAn4073	11	1	1
U44	BeAn4073	12	1	1
U44	BeAn4073	0	2	0.9
U44	BeAn4073	1	2	0.9
U44	BeAn4073	2	2	2.07918
U44	BeAn4073	3	2	2.04139
U44	BeAn4073	4	2	2.65321
U44	BeAn4073	5	2	2.5563
U44	BeAn4073	6	2	2.63347
U44	BeAn4073	7	2	2.4624
U44	BeAn4073	8	2	2.17609
U44	BeAn4073	9	2	2.20412
U44	BeAn4073	10	2	1.95424
U44	BeAn4073	11	2	1.8451
U44	BeAn4073	12	2	1.60206
U44	BeAn4073	0	3	0.9
U44	BeAn4073	1	3	0.9
U44	BeAn4073	2	3	0.9
U44	BeAn4073	3	3	0.9
U44	BeAn4073	4	3	1
U44	BeAn4073	5	3	0.9
U44	BeAn4073	6	3	0.9
U44	BeAn4073	7	3	0.9
U44	BeAn4073	8	3	0.9
U44	BeAn4073	9	3	0.9
U44	BeAn4073	10	3	0.9
U44	BeAn4073	11	3	0.9
U44	BeAn4073	12	3	0.9
AAG2	BeAn217201	0	1	0.9
AAG2	BeAn217201	1	1	0.9
AAG2	BeAn217201	2	1	0.9
AAG2	BeAn217201	3	1	0.9
AAG2	BeAn217201	4	1	0.9
AAG2	BeAn217201	5	1	0.9
AAG2	BeAn217201	6	1	0.9
AAG2	BeAn217201	7	1	0.9
AAG2	BeAn217201	8	1	0.9
AAG2	BeAn217201	9	1	0.9
AAG2	BeAn217201	10	1	0.9
AAG2	BeAn217201	11	1	0.9
AAG2	BeAn217201	12	1	0.9
AAG2	BeAn217201	0	2	0.9
AAG2	BeAn217201	1	2	0.9
AAG2	BeAn217201	2	2	0.9
AAG2	BeAn217201	3	2	0.9
AAG2	BeAn217201	4	2	0.9
AAG2	BeAn217201	5	2	0.9
AAG2	BeAn217201	6	2	0.9
AAG2	BeAn217201	7	2	0.9
AAG2	BeAn217201	8	2	0.9
AAG2	BeAn217201	9	2	0.9
AAG2	BeAn217201	10	2	0.9
AAG2	BeAn217201	11	2	0.9
AAG2	BeAn217201	12	2	0.9
AAG2	BeAn217201	0	3	0.9
AAG2	BeAn217201	1	3	0.9
AAG2	BeAn217201	2	3	0.9
AAG2	BeAn217201	3	3	0.9
AAG2	BeAn217201	4	3	0.9
AAG2	BeAn217201	5	3	0.9
AAG2	BeAn217201	6	3	1
AAG2	BeAn217201	7	3	0.9
AAG2	BeAn217201	8	3	0.9
AAG2	BeAn217201	9	3	1
AAG2	BeAn217201	10	3	0.9
AAG2	BeAn217201	11	3	0.9
AAG2	BeAn217201	12	3	0.9
AAG2	BeAn4116	0	1	0.9
AAG2	BeAn4116	1	1	0.9
AAG2	BeAn4116	2	1	0.9
AAG2	BeAn4116	3	1	0.9
AAG2	BeAn4116	4	1	0.9
AAG2	BeAn4116	5	1	0.9
AAG2	BeAn4116	6	1	0.9
AAG2	BeAn4116	7	1	0.9
AAG2	BeAn4116	8	1	0.9
AAG2	BeAn4116	9	1	1
AAG2	BeAn4116	10	1	0.9
AAG2	BeAn4116	11	1	0.9
AAG2	BeAn4116	12	1	0.9
AAG2	BeAn4116	0	2	0.9
AAG2	BeAn4116	1	2	0.9
AAG2	BeAn4116	2	2	0.9
AAG2	BeAn4116	3	2	0.9
AAG2	BeAn4116	4	2	0.9
AAG2	BeAn4116	5	2	0.9
AAG2	BeAn4116	6	2	0.9
AAG2	BeAn4116	7	2	0.9
AAG2	BeAn4116	8	2	0.9
AAG2	BeAn4116	9	2	0.9
AAG2	BeAn4116	10	2	0.9
AAG2	BeAn4116	11	2	0.9
AAG2	BeAn4116	12	2	0.9
AAG2	BeAn4116	0	3	0.9
AAG2	BeAn4116	1	3	0.9
AAG2	BeAn4116	2	3	0.9
AAG2	BeAn4116	3	3	0.9
AAG2	BeAn4116	4	3	0.9
AAG2	BeAn4116	5	3	0.9
AAG2	BeAn4116	6	3	0.9
AAG2	BeAn4116	7	3	1
AAG2	BeAn4116	8	3	0.9
AAG2	BeAn4116	9	3	0.9
AAG2	BeAn4116	10	3	0.9
AAG2	BeAn4116	11	3	0.9
AAG2	BeAn4116	12	3	0.9
AAG2	BeAn4073	0	1	0.9
AAG2	BeAn4073	1	1	0.9
AAG2	BeAn4073	2	1	0.9
AAG2	BeAn4073	3	1	0.9
AAG2	BeAn4073	4	1	0.9
AAG2	BeAn4073	5	1	0.9
AAG2	BeAn4073	6	1	0.9
AAG2	BeAn4073	7	1	0.9
AAG2	BeAn4073	8	1	0.9
AAG2	BeAn4073	9	1	0.9
AAG2	BeAn4073	10	1	0.9
AAG2	BeAn4073	11	1	0.9
AAG2	BeAn4073	12	1	0.9
AAG2	BeAn4073	0	2	0.9
AAG2	BeAn4073	1	2	0.9
AAG2	BeAn4073	2	2	0.9
AAG2	BeAn4073	3	2	0.9
AAG2	BeAn4073	4	2	0.9
AAG2	BeAn4073	5	2	0.9
AAG2	BeAn4073	6	2	0.9
AAG2	BeAn4073	7	2	1.47712
AAG2	BeAn4073	8	2	1.30103
AAG2	BeAn4073	9	2	1
AAG2	BeAn4073	10	2	0.9
AAG2	BeAn4073	11	2	1
AAG2	BeAn4073	12	2	0.9
AAG2	BeAn4073	0	3	0.9
AAG2	BeAn4073	1	3	0.9
AAG2	BeAn4073	2	3	0.9
AAG2	BeAn4073	3	3	0.9
AAG2	BeAn4073	4	3	0.9
AAG2	BeAn4073	5	3	1
AAG2	BeAn4073	6	3	0.9
AAG2	BeAn4073	7	3	0.9
AAG2	BeAn4073	8	3	0.9
AAG2	BeAn4073	9	3	0.9
AAG2	BeAn4073	10	3	0.9
AAG2	BeAn4073	11	3	0.9
AAG2	BeAn4073	12	3	0.9
CT	BeAn217201	0	1	0.9
CT	BeAn217201	1	1	2.61278
CT	BeAn217201	2	1	3.63347
CT	BeAn217201	3	1	4.78533
CT	BeAn217201	4	1	5.63347
CT	BeAn217201	5	1	6.43136
CT	BeAn217201	6	1	6.72428
CT	BeAn217201	7	1	6.60206
CT	BeAn217201	8	1	6.50515
CT	BeAn217201	9	1	6.27875
CT	BeAn217201	10	1	5.74036
CT	BeAn217201	11	1	5.43136
CT	BeAn217201	12	1	5.41497
CT	BeAn217201	0	2	0.9
CT	BeAn217201	1	2	2.49136
CT	BeAn217201	2	2	3.86332
CT	BeAn217201	3	2	4.83885
CT	BeAn217201	4	2	5.6721
CT	BeAn217201	5	2	6
CT	BeAn217201	6	2	6.59106
CT	BeAn217201	7	2	6.59106
CT	BeAn217201	8	2	6.4624
CT	BeAn217201	9	2	6.23045
CT	BeAn217201	10	2	5.74819
CT	BeAn217201	11	2	5.5563
CT	BeAn217201	12	2	5.4624
CT	BeAn217201	0	3	0.9
CT	BeAn217201	1	3	2.63347
CT	BeAn217201	2	3	3.8451
CT	BeAn217201	3	3	4.78533
CT	BeAn217201	4	3	5.61278
CT	BeAn217201	5	3	6.20412
CT	BeAn217201	6	3	6.5563
CT	BeAn217201	7	3	6.62325
CT	BeAn217201	8	3	6.44716
CT	BeAn217201	9	3	6.17609
CT	BeAn217201	10	3	5.49136
CT	BeAn217201	11	3	5.5682
CT	BeAn217201	12	3	5.50515
CT	BeAn4116	0	1	0.9
CT	BeAn4116	1	1	3.17609
CT	BeAn4116	2	1	4.11394
CT	BeAn4116	3	1	4.95424
CT	BeAn4116	4	1	5.82607
CT	BeAn4116	5	1	6.30103
CT	BeAn4116	6	1	6.4624
CT	BeAn4116	7	1	6.07918
CT	BeAn4116	8	1	5.47712
CT	BeAn4116	9	1	5.25527
CT	BeAn4116	10	1	5.25527
CT	BeAn4116	11	1	5.39794
CT	BeAn4116	12	1	5.34242
CT	BeAn4116	0	2	0.9
CT	BeAn4116	1	2	2.8451
CT	BeAn4116	2	2	4.11394
CT	BeAn4116	3	2	4.90309
CT	BeAn4116	4	2	5.70757
CT	BeAn4116	5	2	6.27875
CT	BeAn4116	6	2	6.49136
CT	BeAn4116	7	2	6.07918
CT	BeAn4116	8	2	5.44716
CT	BeAn4116	9	2	5.04139
CT	BeAn4116	10	2	5.23045
CT	BeAn4116	11	2	5.25527
CT	BeAn4116	12	2	5.41497
CT	BeAn4116	0	3	0.9
CT	BeAn4116	1	3	3.07918
CT	BeAn4116	2	3	4.25527
CT	BeAn4116	3	3	4.90849
CT	BeAn4116	4	3	5.74819
CT	BeAn4116	5	3	6.27875
CT	BeAn4116	6	3	6.39794
CT	BeAn4116	7	3	5.95424
CT	BeAn4116	8	3	5.5682
CT	BeAn4116	9	3	5.41497
CT	BeAn4116	10	3	5.23045
CT	BeAn4116	11	3	5.25527
CT	BeAn4116	12	3	5.49136
CT	BeAn4073	0	1	1.30103
CT	BeAn4073	1	1	3
CT	BeAn4073	2	1	4.39794
CT	BeAn4073	3	1	5.44716
CT	BeAn4073	4	1	5.75587
CT	BeAn4073	5	1	5.9345
CT	BeAn4073	6	1	5.77815
CT	BeAn4073	7	1	5.41497
CT	BeAn4073	8	1	5.38021
CT	BeAn4073	9	1	5.74036
CT	BeAn4073	10	1	4.63347
CT	BeAn4073	11	1	4.74819
CT	BeAn4073	12	1	4.66276
CT	BeAn4073	0	2	1.30103
CT	BeAn4073	1	2	3.25527
CT	BeAn4073	2	2	4.25527
CT	BeAn4073	3	2	5.23045
CT	BeAn4073	4	2	5.74036
CT	BeAn4073	5	2	5.87506
CT	BeAn4073	6	2	5.47712
CT	BeAn4073	7	2	5.49136
CT	BeAn4073	8	2	5.20412
CT	BeAn4073	9	2	5.6721
CT	BeAn4073	10	2	4.59106
CT	BeAn4073	11	2	4.81291
CT	BeAn4073	12	2	4.73239
CT	BeAn4073	0	3	0.9
CT	BeAn4073	1	3	3.23045
CT	BeAn4073	2	3	4.41497
CT	BeAn4073	3	3	5.4624
CT	BeAn4073	4	3	5.716
CT	BeAn4073	5	3	5.81291
CT	BeAn4073	6	3	5.66276
CT	BeAn4073	7	3	5.50515
CT	BeAn4073	8	3	5.17609
CT	BeAn4073	9	3	5.78533
CT	BeAn4073	10	3	4.6902
CT	BeAn4073	11	3	4.79934
CT	BeAn4073	12	3	4.74819
HSU	BeAn217201	0	1	0.9
HSU	BeAn217201	1	1	0.9
HSU	BeAn217201	2	1	1.47712
HSU	BeAn217201	3	1	1.8451
HSU	BeAn217201	4	1	2.20412
HSU	BeAn217201	5	1	2.39794
HSU	BeAn217201	6	1	3.20412
HSU	BeAn217201	7	1	3.49136
HSU	BeAn217201	8	1	3.6902
HSU	BeAn217201	9	1	4.30103
HSU	BeAn217201	10	1	4.47712
HSU	BeAn217201	11	1	4.17609
HSU	BeAn217201	12	1	4
HSU	BeAn217201	0	2	1
HSU	BeAn217201	1	2	0.9
HSU	BeAn217201	2	2	0.9
HSU	BeAn217201	3	2	1.77815
HSU	BeAn217201	4	2	2
HSU	BeAn217201	5	2	2.41497
HSU	BeAn217201	6	2	2.90309
HSU	BeAn217201	7	2	2.8451
HSU	BeAn217201	8	2	3.57978
HSU	BeAn217201	9	2	3.54407
HSU	BeAn217201	10	2	4.14613
HSU	BeAn217201	11	2	4
HSU	BeAn217201	12	2	4.20412
HSU	BeAn217201	0	3	0.9
HSU	BeAn217201	1	3	0.9
HSU	BeAn217201	2	3	1.30103
HSU	BeAn217201	3	3	1.47712
HSU	BeAn217201	4	3	2
HSU	BeAn217201	5	3	2.25527
HSU	BeAn217201	6	3	2.90309
HSU	BeAn217201	7	3	2.8451
HSU	BeAn217201	8	3	3.39794
HSU	BeAn217201	9	3	3.50515
HSU	BeAn217201	10	3	3.60206
HSU	BeAn217201	11	3	3.59106
HSU	BeAn217201	12	3	3.77815
HSU	BeAn4116	0	1	0.9
HSU	BeAn4116	1	1	0.9
HSU	BeAn4116	2	1	0.9
HSU	BeAn4116	3	1	1.47712
HSU	BeAn4116	4	1	2.23045
HSU	BeAn4116	5	1	2.79934
HSU	BeAn4116	6	1	3.17609
HSU	BeAn4116	7	1	3.53148
HSU	BeAn4116	8	1	3.73239
HSU	BeAn4116	9	1	3.716
HSU	BeAn4116	10	1	3.43136
HSU	BeAn4116	11	1	3.27875
HSU	BeAn4116	12	1	3.04139
HSU	BeAn4116	0	2	1
HSU	BeAn4116	1	2	0.9
HSU	BeAn4116	2	2	1.30103
HSU	BeAn4116	3	2	1.47712
HSU	BeAn4116	4	2	2.04139
HSU	BeAn4116	5	2	2.81291
HSU	BeAn4116	6	2	3.14613
HSU	BeAn4116	7	2	3.59106
HSU	BeAn4116	8	2	3.77815
HSU	BeAn4116	9	2	3.72428
HSU	BeAn4116	10	2	3.41497
HSU	BeAn4116	11	2	3
HSU	BeAn4116	12	2	3
HSU	BeAn4116	0	3	0.9
HSU	BeAn4116	1	3	1.30103
HSU	BeAn4116	2	3	1.95424
HSU	BeAn4116	3	3	1.95424
HSU	BeAn4116	4	3	2.43136
HSU	BeAn4116	5	3	2.66276
HSU	BeAn4116	6	3	3.17609
HSU	BeAn4116	7	3	3.5682
HSU	BeAn4116	8	3	3.6721
HSU	BeAn4116	9	3	3.62325
HSU	BeAn4116	10	3	3.39794
HSU	BeAn4116	11	3	2.77815
HSU	BeAn4116	12	3	3
HSU	BeAn4073	0	1	1
HSU	BeAn4073	1	1	1
HSU	BeAn4073	2	1	1.95424
HSU	BeAn4073	3	1	2.41497
HSU	BeAn4073	4	1	2.51851
HSU	BeAn4073	5	1	2.79239
HSU	BeAn4073	6	1	3.07918
HSU	BeAn4073	7	1	3.49136
HSU	BeAn4073	8	1	3.77085
HSU	BeAn4073	9	1	3.95424
HSU	BeAn4073	10	1	3.68124
HSU	BeAn4073	11	1	3.68124
HSU	BeAn4073	12	1	3.41497
HSU	BeAn4073	0	2	0.9
HSU	BeAn4073	1	2	1.30103
HSU	BeAn4073	2	2	2.07918
HSU	BeAn4073	3	2	2.25527
HSU	BeAn4073	4	2	2.68124
HSU	BeAn4073	5	2	2.8451
HSU	BeAn4073	6	2	3.23045
HSU	BeAn4073	7	2	3.47712
HSU	BeAn4073	8	2	3.69897
HSU	BeAn4073	9	2	4.25527
HSU	BeAn4073	10	2	3.62325
HSU	BeAn4073	11	2	3.5682
HSU	BeAn4073	12	2	3.49136
HSU	BeAn4073	0	3	0.9
HSU	BeAn4073	1	3	1
HSU	BeAn4073	2	3	1.8451
HSU	BeAn4073	3	3	2.38021
HSU	BeAn4073	4	3	2.51851
HSU	BeAn4073	5	3	2.79934
HSU	BeAn4073	6	3	3.14613
HSU	BeAn4073	7	3	3.51851
HSU	BeAn4073	8	3	3.716
HSU	BeAn4073	9	3	4
HSU	BeAn4073	10	3	3.60206
HSU	BeAn4073	11	3	3.60206
HSU	BeAn4073	12	3	3.34242
CXTR	BeAn217201	0	1	0.9
CXTR	BeAn217201	1	1	1.30103
CXTR	BeAn217201	2	1	2.20412
CXTR	BeAn217201	3	1	1.90309
CXTR	BeAn217201	4	1	2
CXTR	BeAn217201	5	1	1.60206
CXTR	BeAn217201	6	1	1.60206
CXTR	BeAn217201	7	1	1.30103
CXTR	BeAn217201	8	1	1.47712
CXTR	BeAn217201	9	1	1.30103
CXTR	BeAn217201	10	1	1.69897
CXTR	BeAn217201	11	1	1.30103
CXTR	BeAn217201	12	1	0.9
CXTR	BeAn217201	0	2	1.30103
CXTR	BeAn217201	1	2	1.69897
CXTR	BeAn217201	2	2	1.95424
CXTR	BeAn217201	3	2	1.30103
CXTR	BeAn217201	4	2	1
CXTR	BeAn217201	5	2	0.9
CXTR	BeAn217201	6	2	1
CXTR	BeAn217201	7	2	1
CXTR	BeAn217201	8	2	0.9
CXTR	BeAn217201	9	2	0.9
CXTR	BeAn217201	10	2	0.9
CXTR	BeAn217201	11	2	0.9
CXTR	BeAn217201	12	2	0.9
CXTR	BeAn217201	0	3	1
CXTR	BeAn217201	1	3	1.60206
CXTR	BeAn217201	2	3	2.25527
CXTR	BeAn217201	3	3	1.95424
CXTR	BeAn217201	4	3	2.04139
CXTR	BeAn217201	5	3	1.60206
CXTR	BeAn217201	6	3	1.30103
CXTR	BeAn217201	7	3	1.47712
CXTR	BeAn217201	8	3	0.9
CXTR	BeAn217201	9	3	0.9
CXTR	BeAn217201	10	3	0.9
CXTR	BeAn217201	11	3	0.9
CXTR	BeAn217201	12	3	0.9
CXTR	BeAn4116	0	1	0.9
CXTR	BeAn4116	1	1	2.14613
CXTR	BeAn4116	2	1	2.75587
CXTR	BeAn4116	3	1	3.25527
CXTR	BeAn4116	4	1	3.32222
CXTR	BeAn4116	5	1	3.43136
CXTR	BeAn4116	6	1	3.47712
CXTR	BeAn4116	7	1	3.4624
CXTR	BeAn4116	8	1	3.30103
CXTR	BeAn4116	9	1	3.51851
CXTR	BeAn4116	10	1	3.53148
CXTR	BeAn4116	11	1	3.60206
CXTR	BeAn4116	12	1	3.49136
CXTR	BeAn4116	0	2	0.9
CXTR	BeAn4116	1	2	2
CXTR	BeAn4116	2	2	2.68124
CXTR	BeAn4116	3	2	2.90309
CXTR	BeAn4116	4	2	3
CXTR	BeAn4116	5	2	3.14613
CXTR	BeAn4116	6	2	3.14613
CXTR	BeAn4116	7	2	3.32222
CXTR	BeAn4116	8	2	3
CXTR	BeAn4116	9	2	2.69897
CXTR	BeAn4116	10	2	3.27875
CXTR	BeAn4116	11	2	3.27875
CXTR	BeAn4116	12	2	3.07918
CXTR	BeAn4116	0	3	0.9
CXTR	BeAn4116	1	3	1.95424
CXTR	BeAn4116	2	3	2.6902
CXTR	BeAn4116	3	3	2.95424
CXTR	BeAn4116	4	3	3.04139
CXTR	BeAn4116	5	3	3
CXTR	BeAn4116	6	3	3.17609
CXTR	BeAn4116	7	3	3.27875
CXTR	BeAn4116	8	3	3.14613
CXTR	BeAn4116	9	3	3.20412
CXTR	BeAn4116	10	3	3.17609
CXTR	BeAn4116	11	3	3.25527
CXTR	BeAn4116	12	3	3.39794
CXTR	BeAn4073	0	1	1
CXTR	BeAn4073	1	1	2.47712
CXTR	BeAn4073	2	1	3.23045
CXTR	BeAn4073	3	1	3.27875
CXTR	BeAn4073	4	1	3.32222
CXTR	BeAn4073	5	1	3.34242
CXTR	BeAn4073	6	1	3.44716
CXTR	BeAn4073	7	1	3.62325
CXTR	BeAn4073	8	1	3.5682
CXTR	BeAn4073	9	1	3.5563
CXTR	BeAn4073	10	1	3.59106
CXTR	BeAn4073	11	1	3.62325
CXTR	BeAn4073	12	1	3.5563
CXTR	BeAn4073	0	2	0.9
CXTR	BeAn4073	1	2	2.47712
CXTR	BeAn4073	2	2	3.20412
CXTR	BeAn4073	3	2	3.20412
CXTR	BeAn4073	4	2	3.4624
CXTR	BeAn4073	5	2	3.61278
CXTR	BeAn4073	6	2	3.51851
CXTR	BeAn4073	7	2	3.6721
CXTR	BeAn4073	8	2	3.60206
CXTR	BeAn4073	9	2	3.57978
CXTR	BeAn4073	10	2	3.5682
CXTR	BeAn4073	11	2	3.61278
CXTR	BeAn4073	12	2	3.5563
CXTR	BeAn4073	0	3	1
CXTR	BeAn4073	1	3	2.41497
CXTR	BeAn4073	2	3	3.17609
CXTR	BeAn4073	3	3	3.20412
CXTR	BeAn4073	4	3	3.4624
CXTR	BeAn4073	5	3	3.20412
CXTR	BeAn4073	6	3	3.50515
CXTR	BeAn4073	7	3	3.53148
CXTR	BeAn4073	8	3	3.57978
CXTR	BeAn4073	9	3	3.5682
CXTR	BeAn4073	10	3	3.36173
CXTR	BeAn4073	11	3	3.51851
CXTR	BeAn4073	12	3	3.43136

## Sheet: strain replicate peaks
S4 Table. Replication Kinetics – Titration Data – Table of individual log titers for each BSQV strain and replicate wells 0-12 dpi in all mosquito (n=7) and vertebrate (n=10) cell lines. Table of peak log titer for each replicate per BSQV strain per cell line over kinetics time course.
Cell_Line	Cell_Type	Strain	Replicate	Peak	Day
C6/36	Mosq	BeAn 217201	1	7.62325	5
C6/36	Mosq	BeAn 217201	2	7.65321	6
C6/36	Mosq	BeAn 217201	3	7.54407	6
C6/36	Mosq	BeAn 4116	1	7.34242	5
C6/36	Mosq	BeAn 4116	2	7.27875	5
C6/36	Mosq	BeAn 4116	3	7.25527	5
C6/36	Mosq	BeAn 4073	1	6.9345	5
C6/36	Mosq	BeAn 4073	2	6.95424	5
C6/36	Mosq	BeAn 4073	3	6.90309	5
U44	Mosq	BeAn 217201	1	1	10
U44	Mosq	BeAn 217201	2	1	10
U44	Mosq	BeAn 217201	3	1	10
U44	Mosq	BeAn 4116	1	1	5
U44	Mosq	BeAn 4116	2	1.30103	7
U44	Mosq	BeAn 4116	3	1.30103	6
U44	Mosq	BeAn 4073	1	2.86332	4
U44	Mosq	BeAn 4073	2	2.65321	4
U44	Mosq	BeAn 4073	3	1	4
CxTr	Mosq	BeAn 217201	1	2.20412	2
CxTr	Mosq	BeAn 217201	2	1.95424	2
CxTr	Mosq	BeAn 217201	3	2.25527	2
CxTr	Mosq	BeAn 4116	1	3.60206	11
CxTr	Mosq	BeAn 4116	2	3.32222	7
CxTr	Mosq	BeAn 4116	3	3.39794	12
CxTr	Mosq	BeAn 4073	1	3.62325	7
CxTr	Mosq	BeAn 4073	2	3.6721	7
CxTr	Mosq	BeAn 4073	3	3.57978	8
C7/10	Mosq	BeAn 217201	1	5.43136	8
C7/10	Mosq	BeAn 217201	2	5.53148	11
C7/10	Mosq	BeAn 217201	3	5.54407	9
C7/10	Mosq	BeAn 4116	1	5.5682	7
C7/10	Mosq	BeAn 4116	2	5.54407	7
C7/10	Mosq	BeAn 4116	3	5.5563	7
C7/10	Mosq	BeAn 4073	1	5.57978	6
C7/10	Mosq	BeAn 4073	2	5.5682	6
C7/10	Mosq	BeAn 4073	3	5.5682	7
CT	Mosq	BeAn 217201	1	6.72428	6
CT	Mosq	BeAn 217201	2	6.59106	6
CT	Mosq	BeAn 217201	3	6.62325	7
CT	Mosq	BeAn 4116	1	6.4624	6
CT	Mosq	BeAn 4116	2	6.49136	6
CT	Mosq	BeAn 4116	3	6.39794	6
CT	Mosq	BeAn 4073	1	5.9345	5
CT	Mosq	BeAn 4073	2	5.87506	5
CT	Mosq	BeAn 4073	3	5.81291	5
Aag2	Mosq	BeAn 217201	1	0	0
Aag2	Mosq	BeAn 217201	2	0	0
Aag2	Mosq	BeAn 217201	3	1	6
Aag2	Mosq	BeAn 4116	1	1	9
Aag2	Mosq	BeAn 4116	2	0	0
Aag2	Mosq	BeAn 4116	3	1	7
Aag2	Mosq	BeAn 4073	1	0	0
Aag2	Mosq	BeAn 4073	2	1.47712	7
Aag2	Mosq	BeAn 4073	3	1	5
Hsu	Mosq	BeAn 217201	1	4.47712	10
Hsu	Mosq	BeAn 217201	2	4.20412	12
Hsu	Mosq	BeAn 217201	3	3.77815	12
Hsu	Mosq	BeAn 4116	1	3.73239	8
Hsu	Mosq	BeAn 4116	2	3.77815	8
Hsu	Mosq	BeAn 4116	3	3.6721	8
Hsu	Mosq	BeAn 4073	1	3.95424	9
Hsu	Mosq	BeAn 4073	2	4.25527	9
Hsu	Mosq	BeAn 4073	3	4	9
Vero	Vert	BeAn 217201	1	7.59106	4
Vero	Vert	BeAn 217201	2	7.4624	4
Vero	Vert	BeAn 217201	3	7.34242	4
Vero	Vert	BeAn 4116	1	6.64345	4
Vero	Vert	BeAn 4116	2	6.6902	4
Vero	Vert	BeAn 4116	3	6.77085	4
Vero	Vert	BeAn 4073	1	8.33041	3
Vero	Vert	BeAn 4073	2	6.50515	4
Vero	Vert	BeAn 4073	3	7.14613	3
OK	Vert	BeAn 217201	1	7.47712	3
OK	Vert	BeAn 217201	2	7.32222	3
OK	Vert	BeAn 217201	3	7.30103	3
OK	Vert	BeAn 4116	1	7.20412	3
OK	Vert	BeAn 4116	2	7.23045	3
OK	Vert	BeAn 4116	3	6.77815	3
OK	Vert	BeAn 4073	1	6.95424	3
OK	Vert	BeAn 4073	2	7.25527	3
OK	Vert	BeAn 4073	3	6.69897	3
A549	Vert	BeAn 217201	1	7.57978	3
A549	Vert	BeAn 217201	2	7.62325	3
A549	Vert	BeAn 217201	3	7.34242	3
A549	Vert	BeAn 4116	1	6.78533	2
A549	Vert	BeAn 4116	2	6.78533	2
A549	Vert	BeAn 4116	3	6.77085	2
A549	Vert	BeAn 4073	1	6.90849	2
A549	Vert	BeAn 4073	2	6.90309	3
A549	Vert	BeAn 4073	3	6.95424	2
HSerC	Vert	BeAn 217201	1	5.30103	3
HSerC	Vert	BeAn 217201	2	5.34242	3
HSerC	Vert	BeAn 217201	3	5.14613	3
HSerC	Vert	BeAn 4116	1	4.61278	3
HSerC	Vert	BeAn 4116	2	4.59106	3
HSerC	Vert	BeAn 4116	3	4.61278	3
HSerC	Vert	BeAn 4073	1	4.65321	3
HSerC	Vert	BeAn 4073	2	4.716	3
HSerC	Vert	BeAn 4073	3	4.54407	3
FRhL-2	Vert	BeAn 217201	1	6.38021	4
FRhL-2	Vert	BeAn 217201	2	6.62325	4
FRhL-2	Vert	BeAn 217201	3	6.4624	4
FRhL-2	Vert	BeAn 4116	1	5.14613	4
FRhL-2	Vert	BeAn 4116	2	5.11394	4
FRhL-2	Vert	BeAn 4116	3	5.23045	4
FRhL-2	Vert	BeAn 4073	1	5.38021	3
FRhL-2	Vert	BeAn 4073	2	5.5682	3
FRhL-2	Vert	BeAn 4073	3	5.59106	3
Huh7	Vert	BeAn 217201	1	6.50515	3
Huh7	Vert	BeAn 217201	2	6.53148	3
Huh7	Vert	BeAn 217201	3	4.73239	4
Huh7	Vert	BeAn 4116	1	6.36173	2
Huh7	Vert	BeAn 4116	2	6.53148	2
Huh7	Vert	BeAn 4116	3	6.39794	2
Huh7	Vert	BeAn 4073	1	6.32222	2
Huh7	Vert	BeAn 4073	2	6.53148	2
Huh7	Vert	BeAn 4073	3	6.49136	2
LMH	Vert	BeAn 217201	1	6.88649	5
LMH	Vert	BeAn 217201	2	7	5
LMH	Vert	BeAn 217201	3	7.02119	5
LMH	Vert	BeAn 4116	1	6.50515	4
LMH	Vert	BeAn 4116	2	7.02119	5
LMH	Vert	BeAn 4116	3	6.50515	5
LMH	Vert	BeAn 4073	1	7.04139	3
LMH	Vert	BeAn 4073	2	7.04139	3
LMH	Vert	BeAn 4073	3	7.07918	3
BHK-21	Vert	BeAn 217201	1	7.5682	3
BHK-21	Vert	BeAn 217201	2	7.64345	3
BHK-21	Vert	BeAn 217201	3	7.61278	3
BHK-21	Vert	BeAn 4116	1	7.43136	3
BHK-21	Vert	BeAn 4116	2	7.30103	3
BHK-21	Vert	BeAn 4116	3	7.44716	3
BHK-21	Vert	BeAn 4073	1	7.65321	3
BHK-21	Vert	BeAn 4073	2	7.75587	3
BHK-21	Vert	BeAn 4073	3	7.69897	3
SH-SY5Y	Vert	BeAn 217201	1	7.41497	4
SH-SY5Y	Vert	BeAn 217201	2	7.39794	4
SH-SY5Y	Vert	BeAn 217201	3	7.36173	4
SH-SY5Y	Vert	BeAn 4116	1	7.38021	3
SH-SY5Y	Vert	BeAn 4116	2	7.27875	3
SH-SY5Y	Vert	BeAn 4116	3	7.32222	3
SH-SY5Y	Vert	BeAn 4073	1	6.75587	3
SH-SY5Y	Vert	BeAn 4073	2	6.65321	3
SH-SY5Y	Vert	BeAn 4073	3	6.77815	3
QM7	Vert	BeAn 217201	1	7.83251	3
QM7	Vert	BeAn 217201	2	7.77815	3
QM7	Vert	BeAn 217201	3	7.74036	3
QM7	Vert	BeAn 4116	1	7.5682	3
QM7	Vert	BeAn 4116	2	7.44716	3
QM7	Vert	BeAn 4116	3	7.50515	3
QM7	Vert	BeAn 4073	1	6.77085	3
QM7	Vert	BeAn 4073	2	6.5682	2
QM7	Vert	BeAn 4073	3	6.66276	3
