# Supplementary material for: Hiding in plain sight: Genomic and phenotypic characterization of mosquito-borne Bussuquara virus
Source: PLoS Negl Trop Dis. 2025 Dec 5;19(12):e0013774. doi: 10.1371/journal.pntd.0013774 (PMC12680234; doi:10.1371/journal.pntd.0013774)
Supplement: S5 Table — - Two-Way RM ANOVA and Tukey-Kramer post-hoc test results of replication kinetics studies analyzing effects on viral titer by day post-infection, strain, and the interaction between day and strain. One-Way ANOVA and Tukey-Kramer post-hoc test results of replication kinetics studies analyzing effects on peak viral titer by cell line and strain, with vertebrate and mosquito cell lines considered as individual groups. Connecting letter display tables color coded to indicate group with non-significant difference in daily or peak viral titers. (XLSX) [file pntd.0013774.s006.xlsx]

## Sheet: Two-Way ANOVA Fit Least Squares
Cell Line	Effect	Significance
VERO	DPI	0
VERO	BSQV strain	0.11908
VERO	BSQV strain*DPI	0
FRHL2	DPI	0
FRHL2	BSQV strain	0.00269
FRHL2	BSQV strain*DPI	0
BHK21	DPI	0
BHK21	BSQV strain	1e-05
BHK21	BSQV strain*DPI	0
HUH7	DPI	0
HUH7	BSQV strain	0.00101
HUH7	BSQV strain*DPI	0
OK	DPI	0
OK	BSQV strain	0
OK	BSQV strain*DPI	0
A549	DPI	0
A549	BSQV strain	1e-05
A549	BSQV strain*DPI	0
SHSY5Y	DPI	0
SHSY5Y	BSQV strain	0.00015
SHSY5Y	BSQV strain*DPI	0
LMH	DPI	0
LMH	BSQV strain	0.0087
LMH	BSQV strain*DPI	1e-05
QM7	DPI	0
QM7	BSQV strain	0
QM7	BSQV strain*DPI	0
HSERC	DPI	0
HSERC	BSQV strain	0.0008
HSERC	BSQV strain*DPI	0
C636	DPI	0
C636	BSQV strain	0.00038
C636	BSQV strain*DPI	0
C710	DPI	0
C710	BSQV strain	0.01287
C710	BSQV strain*DPI	0
U44	DPI	0.00069
U44	BSQV strain	0.10176
U44	BSQV strain*DPI	0.00075
AAG2	DPI	0.34832
AAG2	BSQV strain	0.46436
AAG2	BSQV strain*DPI	0.67833
CT	DPI	0
CT	BSQV strain	1e-05
CT	BSQV strain*DPI	0
HSU	DPI	0.00069
HSU	BSQV strain	0.07629
HSU	BSQV strain*DPI	0.00075
CXTR	DPI	0
CXTR	BSQV strain	1e-05
CXTR	BSQV strain*DPI	0

## Sheet: Two-Way ANOVA Tukey Kramer
S5 Table. Replication Kinetics – Statistics - Two-Way RM ANOVA and Tukey-Kramer post-hoc test results of replication kinetics studies analyzing effects on viral titer by day post-infection, strain, and the interaction between day and strain. One-Way ANOVA and Tukey-Kramer post-hoc test results of replication kinetics studies analyzing effects on peak viral titer by cell line and strain, with vert…
	This strain is statistically different from the other two strains
	This strain is statistically different from the other highlighted strain this day
Cell Line	Level (Strain	DPI)	Letters	Least Sq Mean	Std Error		Cell Line	Level (Strain	DPI)	Letters	Least Sq Mean	Std Error		Cell Line	Level (Strain	DPI)	Letters	Least Sq Mean	Std Error
VERO	BeAn4116	0	P	0.933333	0.126869		FRHL2	BeAn4073	0	H	0.9	0.221484		BHK21	BeAn4116	0	S	0.9	0.0981343
VERO	BeAn4073	0	P	0.933333	0.126869		FRHL2	BeAn4116	0	H	0.9	0.221484		BHK21	BeAn217201	0	S	0.9	0.0981343
VERO	BeAn217201	0	P	0.9	0.126869		FRHL2	BeAn217201	0	H	0.9	0.221484		BHK21	BeAn4073	0	S	0.9	0.0981343
VERO	BeAn4116	1	KLMN	4.57333	0.126869		FRHL2	BeAn217201	1	G	2.31667	0.221484		BHK21	BeAn4073	1	KLM	3.71667	0.0981343
VERO	BeAn217201	1	NO	4.17333	0.126869		FRHL2	BeAn4073	1	GH	1.91	0.221484		BHK21	BeAn217201	1	KLMNO	3.57667	0.0981343
VERO	BeAn4073	1	O	3.47333	0.126869		FRHL2	BeAn4116	1	GH	1.4	0.221484		BHK21	BeAn4116	1	MNOP	3.36333	0.0981343
VERO	BeAn4073	2	CDE	5.85	0.126869		FRHL2	BeAn4073	2	BCD	4.41	0.221484		BHK21	BeAn217201	2	BC	7.10667	0.0981343
VERO	BeAn4116	2	DE	5.75333	0.126869		FRHL2	BeAn217201	2	DE	3.62	0.221484		BHK21	BeAn4116	2	D	6.45667	0.0981343
VERO	BeAn217201	2	DEF	5.63333	0.126869		FRHL2	BeAn4116	2	GH	1.82333	0.221484		BHK21	BeAn4073	2	DE	6.08283	0.121046
VERO	BeAn4073	3	A	7.74805	0.156324		FRHL2	BeAn4073	3	AB	5.51333	0.221484		BHK21	BeAn4073	3	A	7.70333	0.0981343
VERO	BeAn4116	3	B	6.64	0.126869		FRHL2	BeAn217201	3	BC	5.07667	0.221484		BHK21	BeAn217201	3	AB	7.60667	0.0981343
VERO	BeAn217201	3	BC	6.53	0.126869		FRHL2	BeAn4116	3	BCD	4.66	0.221484		BHK21	BeAn4116	3	AB	7.39333	0.0981343
VERO	BeAn217201	4	A	7.46333	0.126869		FRHL2	BeAn217201	4	A	6.48667	0.221484		BHK21	BeAn217201	4	CD	6.68667	0.0981343
VERO	BeAn4116	4	B	6.7	0.126869		FRHL2	BeAn4073	4	ABC	5.22667	0.221484		BHK21	BeAn4073	4	CD	6.65333	0.0981343
VERO	BeAn4073	4	BC	6.51667	0.126869		FRHL2	BeAn4116	4	BC	5.16333	0.221484		BHK21	BeAn4116	4	D	6.38333	0.0981343
VERO	BeAn4073	5	BCD	6.29667	0.126869		FRHL2	BeAn217201	5	BCD	4.47	0.221484		BHK21	BeAn4116	5	EF	5.63333	0.0981343
VERO	BeAn217201	5	DEF	5.62667	0.126869		FRHL2	BeAn4116	5	DE	3.64333	0.221484		BHK21	BeAn217201	5	EF	5.60333	0.0981343
VERO	BeAn4116	5	EFG	5.52333	0.126869		FRHL2	BeAn4073	5	DEF	3.63333	0.221484		BHK21	BeAn4073	5	EF	5.6	0.0981343
VERO	BeAn4073	6	DEF	5.64333	0.126869		FRHL2	BeAn217201	6	CD	4.16667	0.221484		BHK21	BeAn217201	6	FG	5.20864	0.121055
VERO	BeAn4116	6	EFGHI	5.37	0.126869		FRHL2	BeAn4116	6	EFG	2.53	0.221484		BHK21	BeAn4116	6	FG	5.17333	0.0981343
VERO	BeAn217201	6	GHIJKLMN	4.85	0.126869		FRHL2	BeAn4073	6	EFG	2.4	0.221484		BHK21	BeAn4073	6	GH	4.86	0.0981343
VERO	BeAn4073	7	EFGHIJKL	5.15667	0.126869		FRHL2	BeAn217201	7	FGH	2.21551	0.272417		BHK21	BeAn217201	7	HI	4.57	0.0981343
VERO	BeAn4116	7	HIJKLMN	4.69	0.126869		FRHL2	BeAn4116	7	GH	1.39333	0.221484		BHK21	BeAn4116	7	HI	4.49	0.0981343
VERO	BeAn217201	7	N	4.26	0.126869		FRHL2	BeAn4073	7	GH	1.33333	0.221484		BHK21	BeAn4073	7	JKLMN	3.74913	0.121046
VERO	BeAn4116	8	JKLMN	4.54386	0.156324		FRHL2	BeAn217201	8	GH	1.3	0.221484		BHK21	BeAn217201	8	HIJ	4.31333	0.0981343
VERO	BeAn4073	8	KLMN	4.5	0.126869		FRHL2	BeAn4073	8	H	0.9	0.221484		BHK21	BeAn4116	8	KLM	3.69667	0.0981343
VERO	BeAn217201	8	MN	4.32	0.126869		FRHL2	BeAn4116	8	H	0.9	0.221484		BHK21	BeAn4073	8	NOPQ	3.12667	0.0981343
VERO	BeAn4116	9	EFGHIJKL	5.15667	0.126869		FRHL2	BeAn217201	9	H	0.933333	0.221484		BHK21	BeAn217201	9	HIJ	4.35333	0.0981343
VERO	BeAn4073	9	HIJKLMN	4.79333	0.126869		FRHL2	BeAn4073	9	H	0.9	0.221484		BHK21	BeAn4116	9	KLMN	3.64333	0.0981343
VERO	BeAn217201	9	IJKLMN	4.65	0.126869		FRHL2	BeAn4116	9	H	0.9	0.221484		BHK21	BeAn4073	9	PQ	3	0.0981343
VERO	BeAn4116	10	EFGH	5.40333	0.126869		FRHL2	BeAn4073	10	H	0.9	0.221484		BHK21	BeAn217201	10	HI	4.41667	0.0981343
VERO	BeAn217201	10	EFGHIJK	5.19333	0.126869		FRHL2	BeAn4116	10	H	0.9	0.221484		BHK21	BeAn4116	10	MNOP	3.43333	0.0981343
VERO	BeAn4073	10	FGHIJKLM	5.02	0.126869		FRHL2	BeAn217201	10	H	0.9	0.221484		BHK21	BeAn4073	10	OPQ	3.06333	0.0981343
VERO	BeAn4116	11	EFGHI	5.35667	0.126869		FRHL2	BeAn4073	11	H	0.9	0.221484		BHK21	BeAn217201	11	IJK	4.07	0.0981343
VERO	BeAn217201	11	EFGHIJKL	5.14667	0.126869		FRHL2	BeAn4116	11	H	0.9	0.221484		BHK21	BeAn4116	11	LMNOP	3.47667	0.0981343
VERO	BeAn4073	11	LMN	4.46	0.126869		FRHL2	BeAn217201	11	H	0.9	0.221484		BHK21	BeAn4073	11	QR	2.58667	0.0981343
VERO	BeAn217201	12	EFGHIJ	5.31333	0.126869		FRHL2	BeAn4116	12	H	0.9	0.221484		BHK21	BeAn217201	12	IJKL	4.03333	0.0981343
VERO	BeAn4116	12	EFGHIJKL	5.18333	0.126869		FRHL2	BeAn4073	12	H	0.9	0.221484		BHK21	BeAn4116	12	MNOP	3.35	0.0981343
VERO	BeAn4073	12	FGHIJKLM	5.00333	0.126869		FRHL2	BeAn217201	12	H	0.9	0.221484		BHK21	BeAn4073	12	R	2.26333	0.0981343
Cell Line	Level (Strain	DPI)	Letters	Least Sq Mean	Std Error		Cell Line	Level (Strain	DPI)	Letters	Least Sq Mean	Std Error		Cell Line	Level (Strain	DPI)	Letters	Least Sq Mean	Std Error
OK	BeAn217201	0	S	0.9	0.0881922		HUH7	BeAn4073	0	G	0.9	0.102808		A549	BeAn4073	0	L	0.9	0.0669077
OK	BeAn4116	0	S	0.9	0.0881922		HUH7	BeAn4116	0	G	0.9	0.102808		A549	BeAn217201	0	L	0.9	0.0669077
OK	BeAn4073	0	S	0.9	0.0881922		HUH7	BeAn217201	0	G	0.9	0.102808		A549	BeAn4116	0	L	0.9	0.0669077
OK	BeAn4073	1	HI	3.70667	0.0881922		HUH7	BeAn4073	1	D	4.70333	0.102808		A549	BeAn4073	1	E	4.78333	0.0669077
OK	BeAn217201	1	IJ	3.53	0.0881922		HUH7	BeAn4116	1	D	4.43667	0.102808		A549	BeAn217201	1	EF	4.68	0.0669077
OK	BeAn4116	1	JKL	3.19667	0.0881922		HUH7	BeAn217201	1	D	4.28	0.102808		A549	BeAn4116	1	EF	4.51667	0.0669077
OK	BeAn4073	2	BC	6.56333	0.0881922		HUH7	BeAn4073	2	AB	6.44667	0.102808		A549	BeAn217201	2	B	7.08667	0.0669077
OK	BeAn217201	2	C	6.27667	0.0881922		HUH7	BeAn4116	2	AB	6.43	0.102808		A549	BeAn4073	2	BC	6.90667	0.0669077
OK	BeAn4116	2	D	5.72333	0.0881922		HUH7	BeAn217201	2	BC	5.81967	0.124293		A549	BeAn4116	2	BC	6.78333	0.0669077
OK	BeAn217201	3	A	7.36667	0.0881922		HUH7	BeAn217201	3	A	6.51467	0.124293		A549	BeAn217201	3	A	7.51333	0.0669077
OK	BeAn4116	3	A	7.07	0.0881922		HUH7	BeAn4116	3	C	5.63667	0.102808		A549	BeAn4073	3	BC	6.87667	0.0669077
OK	BeAn4073	3	AB	6.97	0.0881922		HUH7	BeAn4073	3	C	5.55	0.102808		A549	BeAn4116	3	C	6.64	0.0669077
OK	BeAn217201	4	C	6.26	0.0881922		HUH7	BeAn217201	4	D	4.77	0.102808		A549	BeAn217201	4	D	5.66	0.0669077
OK	BeAn4116	4	D	5.66667	0.0881922		HUH7	BeAn4116	4	E	3.42333	0.102808		A549	BeAn4073	4	D	5.41	0.0669077
OK	BeAn4073	4	DE	5.46	0.0881922		HUH7	BeAn4073	4	E	3.0522	0.124202		A549	BeAn4116	4	E	4.86333	0.0669077
OK	BeAn217201	5	EF	5.03333	0.0881922		HUH7	BeAn217201	5	E	3.46333	0.102808		A549	BeAn217201	5	EF	4.57333	0.0669077
OK	BeAn4116	5	FG	4.58667	0.0881922		HUH7	BeAn4116	5	F	1.98667	0.102808		A549	BeAn4116	5	FG	4.37333	0.0669077
OK	BeAn4073	5	G	4.27667	0.0881922		HUH7	BeAn4073	5	G	1.32667	0.102808		A549	BeAn4073	5	G	4.09333	0.0669077
OK	BeAn217201	6	GH	4.19698	0.108514		HUH7	BeAn217201	6	F	2.25333	0.102808		A549	BeAn217201	6	H	3.52	0.0669077
OK	BeAn4116	6	IJKL	3.24	0.0881922		HUH7	BeAn4116	6	G	1.25	0.102808		A549	BeAn4073	6	HI	3.27333	0.0669077
OK	BeAn4073	6	KLM	2.98333	0.0881922		HUH7	BeAn4073	6	G	0.933333	0.102808		A549	BeAn4116	6	I	2.93333	0.0669077
OK	BeAn217201	7	HIJ	3.69667	0.0881922		HUH7	BeAn217201	7	G	1.35	0.102808		A549	BeAn217201	7	J	2.23667	0.0669077
OK	BeAn4116	7	KLM	2.95068	0.108514		HUH7	BeAn4116	7	G	1.16667	0.102808		A549	BeAn4073	7	J	2.14	0.0669077
OK	BeAn4073	7	LMN	2.74	0.0881922		HUH7	BeAn4073	7	G	0.933333	0.102808		A549	BeAn4116	7	K	1.62	0.0669077
OK	BeAn217201	8	IJK	3.25	0.0881922		HUH7	BeAn217201	8	G	1.16667	0.102808		A549	BeAn217201	8	K	1.55333	0.0669077
OK	BeAn4116	8	NO	2.36	0.0881922		HUH7	BeAn4073	8	G	0.9	0.102808		A549	BeAn4073	8	L	1.12667	0.0669077
OK	BeAn4073	8	OP	2.12667	0.0881922		HUH7	BeAn4116	8	G	0.9	0.102808		A549	BeAn4116	8	L	1	0.0669077
OK	BeAn217201	9	MNO	2.55333	0.0881922		HUH7	BeAn217201	9	G	1.16667	0.102808		A549	BeAn217201	9	L	1.03333	0.0669077
OK	BeAn4073	9	PQ	1.77667	0.0881922		HUH7	BeAn4073	9	G	0.9	0.102808		A549	BeAn4073	9	L	0.9	0.0669077
OK	BeAn4116	9	QR	1.53333	0.0881922		HUH7	BeAn4116	9	G	0.9	0.102808		A549	BeAn4116	9	L	0.9	0.0669077
OK	BeAn217201	10	NO	2.29333	0.0881922		HUH7	BeAn4073	10	G	0.9	0.102808		A549	BeAn4073	10	L	0.9	0.0669077
OK	BeAn4116	10	QRS	1.33333	0.0881922		HUH7	BeAn4116	10	G	0.9	0.102808		A549	BeAn4116	10	L	0.9	0.0669077
OK	BeAn4073	10	RS	1.03333	0.0881922		HUH7	BeAn217201	10	G	0.9	0.102808		A549	BeAn217201	10	L	0.9	0.0669077
OK	BeAn217201	11	NOP	2.27667	0.0881922		HUH7	BeAn4073	11	G	0.9	0.102808		A549	BeAn4073	11	L	0.9	0.0669077
OK	BeAn4116	11	S	0.933333	0.0881922		HUH7	BeAn4116	11	G	0.9	0.102808		A549	BeAn4116	11	L	0.9	0.0669077
OK	BeAn4073	11	S	0.933333	0.0881922		HUH7	BeAn217201	11	G	0.9	0.102808		A549	BeAn217201	11	L	0.9	0.0669077
OK	BeAn217201	12	Q	1.61667	0.0881922		HUH7	BeAn4073	12	G	0.9	0.102808		A549	BeAn4073	12	L	0.9	0.0669077
OK	BeAn4073	12	S	0.9	0.0881922		HUH7	BeAn4116	12	G	0.9	0.102808		A549	BeAn4116	12	L	0.9	0.0669077
OK	BeAn4116	12	S	0.9	0.0881922		HUH7	BeAn217201	12	G	0.9	0.102808		A549	BeAn217201	12	L	0.9	0.0669077
Cell Line	Level (Strain	DPI)	Letters	Least Sq Mean	Std Error		Cell Line	Level (Strain	DPI)	Letters	Least Sq Mean	Std Error		Cell Line	Level (Strain	DPI)	Letters	Least Sq Mean	Std Error
SHSY5Y	BeAn4073	0	KL	0.933333	0.0961129		LMH	BeAn4116	0	N	0.966667	0.250532		QM7	BeAn4116	0	L	0.966667	0.056556
SHSY5Y	BeAn217201	0	KL	0.9	0.0961129		LMH	BeAn4073	0	N	0.9	0.250532		QM7	BeAn217201	0	L	0.9	0.056556
SHSY5Y	BeAn4116	0	KL	0.9	0.0961129		LMH	BeAn217201	0	N	0.9	0.250532		QM7	BeAn4073	0	L	0.9	0.056556
SHSY5Y	BeAn4073	1	EF	4.11333	0.0961129		LMH	BeAn217201	1	HIJKLM	4.11333	0.250532		QM7	BeAn217201	1	HI	4.54667	0.056556
SHSY5Y	BeAn4116	1	H	2.55667	0.0961129		LMH	BeAn4073	1	IJKLM	3.76333	0.250532		QM7	BeAn4073	1	JK	3.63	0.056556
SHSY5Y	BeAn217201	1	IJ	1.79875	0.117297		LMH	BeAn4116	1	KLM	3.23667	0.250532		QM7	BeAn4116	1	K	3.36333	0.056556
SHSY5Y	BeAn217201	2	D	5.50333	0.0961129		LMH	BeAn4073	2	ABCDEF	5.81333	0.250532		QM7	BeAn217201	2	A	7.64333	0.056556
SHSY5Y	BeAn4116	2	E	4.59667	0.0961129		LMH	BeAn217201	2	BCDEFG	5.51	0.250532		QM7	BeAn4116	2	CD	6.58667	0.056556
SHSY5Y	BeAn4073	2	F	3.93	0.0961129		LMH	BeAn4116	2	DEFGHIJ	5.01333	0.250532		QM7	BeAn4073	2	CDE	6.55	0.056556
SHSY5Y	BeAn4116	3	A	7.32667	0.0961129		LMH	BeAn4073	3	A	7.05333	0.250532		QM7	BeAn217201	3	A	7.78333	0.056556
SHSY5Y	BeAn4073	3	B	6.73	0.0961129		LMH	BeAn217201	3	AB	6.7	0.250532		QM7	BeAn4116	3	A	7.51	0.056556
SHSY5Y	BeAn217201	3	BC	6.64	0.0961129		LMH	BeAn4116	3	ABCDE	6.18667	0.250532		QM7	BeAn4073	3	C	6.64	0.056556
SHSY5Y	BeAn217201	4	A	7.39	0.0961129		LMH	BeAn217201	4	AB	6.78667	0.250532		QM7	BeAn217201	4	B	7.13333	0.056556
SHSY5Y	BeAn4116	4	BC	6.52333	0.0961129		LMH	BeAn4116	4	ABC	6.39	0.250532		QM7	BeAn4073	4	CDE	6.34	0.056556
SHSY5Y	BeAn4073	4	D	5.42667	0.0961129		LMH	BeAn4073	4	ABCD	6.38	0.250532		QM7	BeAn4116	4	DE	6.30667	0.056556
SHSY5Y	BeAn217201	5	C	6.14667	0.0961129		LMH	BeAn217201	5	A	6.97	0.250532		QM7	BeAn217201	5	CDE	6.53	0.056556
SHSY5Y	BeAn4116	5	D	5.15	0.0961129		LMH	BeAn4116	5	AB	6.67	0.250532		QM7	BeAn4116	5	FG	5.48667	0.056556
SHSY5Y	BeAn4073	5	G	3.37333	0.0961129		LMH	BeAn4073	5	ABCDE	6.19333	0.250532		QM7	BeAn4073	5	G	5.34	0.056556
SHSY5Y	BeAn217201	6	FG	3.79	0.0961129		LMH	BeAn217201	6	AB	6.5	0.250532		QM7	BeAn217201	6	E	6.25333	0.056556
SHSY5Y	BeAn4116	6	H	2.47333	0.0961129		LMH	BeAn4116	6	BCDEFGH	5.47333	0.250532		QM7	BeAn4116	6	FG	5.52	0.056556
SHSY5Y	BeAn4073	6	JK	1.42667	0.0961129		LMH	BeAn4073	6	FGHIJK	4.55333	0.250532		QM7	BeAn4073	6	G	5.29667	0.056556
SHSY5Y	BeAn217201	7	HI	2.08667	0.0961129		LMH	BeAn217201	7	CDEFGHI	5.07	0.250532		QM7	BeAn217201	7	F	5.69333	0.056556
SHSY5Y	BeAn4116	7	KL	1	0.0961129		LMH	BeAn4116	7	GHIJKLM	4.24667	0.250532		QM7	BeAn4116	7	F	5.69	0.056556
SHSY5Y	BeAn4073	7	L	0.9	0.0961129		LMH	BeAn4073	7	IJKLM	3.77667	0.250532		QM7	BeAn4073	7	HI	4.67667	0.056556
SHSY5Y	BeAn4116	8	KL	1.06667	0.0961129		LMH	BeAn217201	8	CDEFGHIJ	5.02667	0.250532		QM7	BeAn217201	8	F	5.69667	0.056556
SHSY5Y	BeAn217201	8	KL	0.966667	0.0961129		LMH	BeAn4116	8	IJKLM	3.96667	0.250532		QM7	BeAn4116	8	HI	4.70667	0.056556
SHSY5Y	BeAn4073	8	L	0.9	0.0961129		LMH	BeAn4073	8	IJKLM	3.74333	0.250532		QM7	BeAn4073	8	HI	4.65	0.056556
SHSY5Y	BeAn4073	9	L	0.9	0.0961129		LMH	BeAn217201	9	FGHIJK	4.65	0.250532		QM7	BeAn217201	9	FG	5.56	0.056556
SHSY5Y	BeAn217201	9	KL	0.9	0.0961129		LMH	BeAn4116	9	GHIJKL	4.29667	0.250532		QM7	BeAn4116	9	HI	4.67667	0.056556
SHSY5Y	BeAn4116	9	KL	0.9	0.0961129		LMH	BeAn4073	9	IJKLM	3.87667	0.250532		QM7	BeAn4073	9	I	4.46667	0.056556
SHSY5Y	BeAn4073	10	L	0.9	0.0961129		LMH	BeAn217201	10	EFGHIJ	4.88	0.250532		QM7	BeAn4073	10	CD	6.59333	0.056556
SHSY5Y	BeAn217201	10	KL	0.9	0.0961129		LMH	BeAn4116	10	GHIJKLM	4.22	0.250532		QM7	BeAn4116	10	G	5.26	0.056556
SHSY5Y	BeAn4116	10	KL	0.9	0.0961129		LMH	BeAn4073	10	JKLM	3.62667	0.250532		QM7	BeAn217201	10	HI	4.67667	0.056556
SHSY5Y	BeAn217201	11	KL	0.9	0.0961129		LMH	BeAn4116	11	GHIJKLM	4.21333	0.250532		QM7	BeAn217201	11	FG	5.57333	0.056556
SHSY5Y	BeAn4073	11	L	0.9	0.0961129		LMH	BeAn217201	11	HIJKLM	4.04	0.250532		QM7	BeAn4116	11	HI	4.57667	0.056556
SHSY5Y	BeAn4116	11	KL	0.9	0.0961129		LMH	BeAn4073	11	LM	2.99333	0.250532		QM7	BeAn4073	11	J	3.74667	0.056556
SHSY5Y	BeAn217201	12	KL	0.9	0.0961129		LMH	BeAn4116	12	GHIJKLM	4.17	0.250532		QM7	BeAn217201	12	F	5.67333	0.056556
SHSY5Y	BeAn4073	12	L	0.9	0.0961129		LMH	BeAn217201	12	KLM	3.39333	0.250532		QM7	BeAn4116	12	H	4.85333	0.056556
SHSY5Y	BeAn4116	12	KL	0.9	0.0961129		LMH	BeAn4073	12	M	2.82	0.250532		QM7	BeAn4073	12	J	3.74667	0.056556
Cell Line	Level (Strain	DPI)	Letters	Least Sq Mean	Std Error		Cell Line	Level (Strain	DPI)	Letters	Least Sq Mean	Std Error		Cell Line	Level (Strain	DPI)	Letters	Least Sq Mean	Std Error
HSERC	BeAn217201	0	H	0.933333	0.0660484		C636	BeAn4116	0	N	1.03333	0.0677667		C710	BeAn217201	0	I	0.966667	0.123752
HSERC	BeAn4116	0	H	0.933333	0.0660484		C636	BeAn4073	0	N	0.933333	0.0677667		C710	BeAn4116	0	I	0.933333	0.123752
HSERC	BeAn4073	0	H	0.9	0.0660484		C636	BeAn217201	0	N	0.9	0.0677667		C710	BeAn4073	0	I	0.933333	0.123752
HSERC	BeAn217201	1	E	2.34333	0.0660484		C636	BeAn4116	1	N	1.12	0.0677667		C710	BeAn4116	1	I	1.16	0.123752
HSERC	BeAn4073	1	EF	2.03	0.0660484		C636	BeAn217201	1	N	0.983333	0.0677667		C710	BeAn217201	1	I	1.06667	0.123752
HSERC	BeAn4116	1	FG	1.79	0.0660484		C636	BeAn4073	1	N	0.836667	0.0677667		C710	BeAn4073	1	I	0.966667	0.123752
HSERC	BeAn217201	2	B	4.55333	0.0660484		C636	BeAn4116	2	K	5.35667	0.0677667		C710	BeAn4073	2	FG	3.16	0.123752
HSERC	BeAn4073	2	BC	4.41333	0.0660484		C636	BeAn4073	2	L	4.59	0.0677667		C710	BeAn4116	2	G	3.12667	0.123752
HSERC	BeAn4116	2	BC	4.38	0.0660484		C636	BeAn217201	2	M	3.71333	0.0677667		C710	BeAn217201	2	H	2.15333	0.123752
HSERC	BeAn217201	3	A	5.26333	0.0660484		C636	BeAn4073	3	JK	5.60667	0.0677667		C710	BeAn4116	3	DE	4.09	0.123752
HSERC	BeAn4073	3	B	4.63667	0.0660484		C636	BeAn4116	3	K	5.48	0.0677667		C710	BeAn4073	3	EF	3.84	0.123752
HSERC	BeAn4116	3	B	4.60333	0.0660484		C636	BeAn217201	3	K	5.39	0.0677667		C710	BeAn217201	3	G	3.09333	0.123752
HSERC	BeAn4073	4	B	4.53	0.0660484		C636	BeAn4073	4	DE	6.71333	0.0677667		C710	BeAn4116	4	AB	5.26667	0.123752
HSERC	BeAn217201	4	C	4.14667	0.0660484		C636	BeAn217201	4	DEFG	6.58	0.0677667		C710	BeAn4073	4	ABC	5.11667	0.123752
HSERC	BeAn4116	4	D	3.42333	0.0660484		C636	BeAn4116	4	DEFGH	6.54	0.0677667		C710	BeAn217201	4	DE	4.13667	0.123752
HSERC	BeAn217201	5	E	2.35	0.0660484		C636	BeAn217201	5	AB	7.51333	0.0677667		C710	BeAn4073	5	ABC	5.20667	0.123752
HSERC	BeAn4116	5	FG	1.73333	0.0660484		C636	BeAn4116	5	ABC	7.29333	0.0677667		C710	BeAn4116	5	ABC	5.15667	0.123752
HSERC	BeAn4073	5	G	1.42	0.0660484		C636	BeAn4073	5	CD	6.92667	0.0677667		C710	BeAn217201	5	CD	4.55667	0.123752
HSERC	BeAn217201	6	H	0.933333	0.0660484		C636	BeAn217201	6	A	7.59333	0.0677667		C710	BeAn4073	6	A	5.51667	0.123752
HSERC	BeAn4116	6	H	0.9	0.0660484		C636	BeAn4073	6	DE	6.8	0.0677667		C710	BeAn4116	6	A	5.49667	0.123752
HSERC	BeAn4073	6	H	0.9	0.0660484		C636	BeAn4116	6	DEFG	6.63113	0.0827594		C710	BeAn217201	6	AB	5.34	0.123752
HSERC	BeAn217201	7	H	0.9	0.0660484		C636	BeAn217201	7	AB	7.43	0.0677667		C710	BeAn4116	7	A	5.55667	0.123752
HSERC	BeAn4116	7	H	0.9	0.0660484		C636	BeAn4116	7	DE	6.70333	0.0677667		C710	BeAn4073	7	A	5.50333	0.123752
HSERC	BeAn4073	7	H	0.9	0.0660484		C636	BeAn4073	7	DEFGH	6.57333	0.0677667		C710	BeAn217201	7	AB	5.26333	0.123752
HSERC	BeAn217201	8	H	0.9	0.0660484		C636	BeAn217201	8	BC	7.19333	0.0677667		C710	BeAn217201	8	ABC	5.24	0.123752
HSERC	BeAn4116	8	H	0.9	0.0660484		C636	BeAn4116	8	DEF	6.66333	0.0677667		C710	BeAn4073	8	ABC	5.20333	0.123752
HSERC	BeAn4073	8	H	0.9	0.0660484		C636	BeAn4073	8	K	5.41667	0.0677667		C710	BeAn4116	8	ABC	5.15333	0.123752
HSERC	BeAn217201	9	H	0.9	0.0660484		C636	BeAn217201	9	EFGH	6.47	0.0677667		C710	BeAn217201	9	A	5.38333	0.123752
HSERC	BeAn4116	9	H	0.9	0.0660484		C636	BeAn4073	9	GHI	6.24667	0.0677667		C710	BeAn4073	9	ABC	5.13667	0.123752
HSERC	BeAn4073	9	H	0.9	0.0660484		C636	BeAn4116	9	HI	6.18667	0.0677667		C710	BeAn4116	9	BCD	4.66	0.123752
HSERC	BeAn217201	10	H	0.9	0.0660484		C636	BeAn217201	10	DEF	6.63667	0.0677667		C710	BeAn217201	10	A	5.42333	0.123752
HSERC	BeAn4116	10	H	0.9	0.0660484		C636	BeAn4116	10	EFGH	6.44333	0.0677667		C710	BeAn4116	10	ABC	5.05333	0.123752
HSERC	BeAn4073	10	H	0.9	0.0660484		C636	BeAn4073	10	IJ	5.95	0.0677667		C710	BeAn4073	10	ABC	4.99333	0.123752
HSERC	BeAn217201	11	H	0.9	0.0660484		C636	BeAn4116	11	EFGH	6.45333	0.0677667		C710	BeAn217201	11	A	5.43667	0.123752
HSERC	BeAn4116	11	H	0.9	0.0660484		C636	BeAn217201	11	EFGH	6.42333	0.0677667		C710	BeAn4073	11	ABC	5.24667	0.123752
HSERC	BeAn4073	11	H	0.9	0.0660484		C636	BeAn4073	11	JK	5.69667	0.0677667		C710	BeAn4116	11	ABC	5.21333	0.123752
HSERC	BeAn217201	12	H	0.9	0.0660484		C636	BeAn4116	12	EFGH	6.45	0.0677667		C710	BeAn4073	12	AB	5.31	0.123752
HSERC	BeAn4073	12	H	0.9	0.0660484		C636	BeAn217201	12	EFGH	6.45	0.0677667		C710	BeAn217201	12	ABC	5.06	0.123752
HSERC	BeAn4116	12	H	0.9	0.0660484		C636	BeAn4073	12	FGHI	6.31333	0.0677667		C710	BeAn4116	12	ABC	4.87667	0.123752
Cell Line	Level (Strain	DPI)	Letters	Least Sq Mean	Std Error		Cell Line	Level (Strain	DPI)	Letters	Least Sq Mean	Std Error		Cell Line	Level (Strain	DPI)	Letters	Least Sq Mean	Std Error
U44	BeAn4116	0	ABC	0.9	0.234046		AAG2	BeAn4116	0	A	0.9	0.0401706		CT	BeAn4073	0	Q	1.16667	0.0554803
U44	BeAn4073	0	C	0.9	0.234046		AAG2	BeAn4073	0	A	0.9	0.0401706		CT	BeAn4116	0	Q	0.9	0.0554803
U44	BeAn217201	0	ABC	0.9	0.234046		AAG2	BeAn217201	0	A	0.9	0.0401706		CT	BeAn217201	0	Q	0.9	0.0554803
U44	BeAn4116	1	ABC	0.9	0.234046		AAG2	BeAn4116	1	A	0.9	0.0401706		CT	BeAn4073	1	O	3.16333	0.0554803
U44	BeAn4073	1	C	0.9	0.234046		AAG2	BeAn4073	1	A	0.9	0.0401706		CT	BeAn4116	1	O	3.03667	0.0554803
U44	BeAn217201	1	ABC	0.9	0.234046		AAG2	BeAn217201	1	A	0.9	0.0401706		CT	BeAn217201	1	P	2.57667	0.0554803
U44	BeAn4073	2	ABC	1.61	0.234046		AAG2	BeAn4116	2	A	0.9	0.0401706		CT	BeAn4073	2	LM	4.35667	0.0554803
U44	BeAn4116	2	ABC	0.9	0.234046		AAG2	BeAn4073	2	A	0.9	0.0401706		CT	BeAn4116	2	M	4.16	0.0554803
U44	BeAn217201	2	ABC	0.9	0.234046		AAG2	BeAn217201	2	A	0.9	0.0401706		CT	BeAn217201	2	N	3.78	0.0554803
U44	BeAn4073	3	ABC	1.64667	0.234046		AAG2	BeAn4116	3	A	0.9	0.0401706		CT	BeAn4073	3	HI	5.38	0.0554803
U44	BeAn4116	3	ABC	0.9	0.234046		AAG2	BeAn4073	3	A	0.9	0.0401706		CT	BeAn4116	3	JK	4.92	0.0554803
U44	BeAn217201	3	ABC	0.9	0.234046		AAG2	BeAn217201	3	A	0.9	0.0401706		CT	BeAn217201	3	K	4.80667	0.0554803
U44	BeAn4073	4	A	2.17	0.234046		AAG2	BeAn4116	4	A	0.9	0.0401706		CT	BeAn4116	4	EFG	5.76333	0.0554803
U44	BeAn4116	4	ABC	0.9	0.234046		AAG2	BeAn4073	4	A	0.9	0.0401706		CT	BeAn4073	4	EFG	5.74	0.0554803
U44	BeAn217201	4	ABC	0.9	0.234046		AAG2	BeAn217201	4	A	0.9	0.0401706		CT	BeAn217201	4	FGH	5.63667	0.0554803
U44	BeAn4073	5	AB	2	0.234046		AAG2	BeAn4073	5	A	0.933333	0.0401706		CT	BeAn4116	5	BCD	6.28667	0.0554803
U44	BeAn4116	5	ABC	0.966667	0.234046		AAG2	BeAn4116	5	A	0.9	0.0401706		CT	BeAn217201	5	CD	6.21	0.0554803
U44	BeAn217201	5	ABC	0.9	0.234046		AAG2	BeAn217201	5	A	0.9	0.0401706		CT	BeAn4073	5	EF	5.87333	0.0554803
U44	BeAn4073	6	AB	1.99333	0.234046		AAG2	BeAn217201	6	A	0.933333	0.0401706		CT	BeAn217201	6	A	6.62333	0.0554803
U44	BeAn4116	6	ABC	1.06667	0.234046		AAG2	BeAn4116	6	A	0.9	0.0401706		CT	BeAn4116	6	ABC	6.45	0.0554803
U44	BeAn217201	6	ABC	0.9	0.234046		AAG2	BeAn4073	6	A	0.9	0.0401706		CT	BeAn4073	6	FGH	5.64	0.0554803
U44	BeAn4073	7	AB	2	0.234046		AAG2	BeAn4073	7	A	1.09333	0.0401706		CT	BeAn217201	7	AB	6.60333	0.0554803
U44	BeAn4116	7	ABC	1.1	0.234046		AAG2	BeAn4116	7	A	0.933333	0.0401706		CT	BeAn4116	7	DE	6.03667	0.0554803
U44	BeAn217201	7	ABC	0.9	0.234046		AAG2	BeAn217201	7	A	0.9	0.0401706		CT	BeAn4073	7	GHI	5.47	0.0554803
U44	BeAn4073	8	ABC	1.32667	0.234046		AAG2	BeAn4073	8	A	1.03333	0.0401706		CT	BeAn217201	8	ABC	6.47333	0.0554803
U44	BeAn4116	8	ABC	0.9	0.234046		AAG2	BeAn4116	8	A	0.9	0.0401706		CT	BeAn4116	8	GHI	5.5	0.0554803
U44	BeAn217201	8	ABC	0.9	0.234046		AAG2	BeAn217201	8	A	0.9	0.0401706		CT	BeAn4073	8	I	5.25333	0.0554803
U44	BeAn4073	9	ABC	1.52667	0.234046		AAG2	BeAn4116	9	A	0.933333	0.0401706		CT	BeAn217201	9	CD	6.23	0.0554803
U44	BeAn4116	9	ABC	0.966667	0.234046		AAG2	BeAn4073	9	A	0.933333	0.0401706		CT	BeAn4073	9	EFG	5.73333	0.0554803
U44	BeAn217201	9	ABC	0.9	0.234046		AAG2	BeAn217201	9	A	0.933333	0.0401706		CT	BeAn4116	9	IJ	5.23667	0.0554803
U44	BeAn4073	10	BC	1.25	0.234046		AAG2	BeAn4116	10	A	0.9	0.0401706		CT	BeAn217201	10	FGH	5.66	0.0554803
U44	BeAn217201	10	ABC	1	0.234046		AAG2	BeAn4073	10	A	0.9	0.0401706		CT	BeAn4116	10	I	5.24	0.0554803
U44	BeAn4116	10	ABC	0.9	0.234046		AAG2	BeAn217201	10	A	0.9	0.0401706		CT	BeAn4073	10	KL	4.63667	0.0554803
U44	BeAn4073	11	BC	1.25	0.234046		AAG2	BeAn4073	11	A	0.933333	0.0401706		CT	BeAn217201	11	GHI	5.52	0.0554803
U44	BeAn4116	11	ABC	0.9	0.234046		AAG2	BeAn4116	11	A	0.9	0.0401706		CT	BeAn4116	11	I	5.30667	0.0554803
U44	BeAn217201	11	ABC	0.9	0.234046		AAG2	BeAn217201	11	A	0.9	0.0401706		CT	BeAn4073	11	K	4.78667	0.0554803
U44	BeAn4073	12	BC	1.16667	0.234046		AAG2	BeAn217201	12	A	0.9	0.0401706		CT	BeAn217201	12	GHI	5.46	0.0554803
U44	BeAn4116	12	ABC	0.9	0.234046		AAG2	BeAn4116	12	A	0.9	0.0401706		CT	BeAn4116	12	HI	5.41333	0.0554803
U44	BeAn217201	12	ABC	0.9	0.234046		AAG2	BeAn4073	12	A	0.9	0.0401706		CT	BeAn4073	12	K	4.71333	0.0554803
Cell Line	Level (Strain	DPI)	Letters	Least Sq Mean	Std Error		Cell Line	Level (Strain	DPI)	Letters	Least Sq Mean	Std Error
HSU	BeAn4116	0	R	0.933333	0.113514		CXTR	BeAn217201	0	JK	1.06667	0.127603
HSU	BeAn217201	0	R	0.933333	0.113514		CXTR	BeAn4073	0	IJK	0.966667	0.127603
HSU	BeAn4073	0	R	0.933333	0.113514		CXTR	BeAn4116	0	JK	0.9	0.127603
HSU	BeAn4073	1	QR	1.1	0.113514		CXTR	BeAn4073	1	CDE	2.45667	0.127603
HSU	BeAn4116	1	R	1.03333	0.113514		CXTR	BeAn4116	1	EFG	2.03333	0.127603
HSU	BeAn217201	1	R	0.9	0.113514		CXTR	BeAn217201	1	GHIJ	1.53333	0.127603
HSU	BeAn4073	2	MNOP	1.96	0.113514		CXTR	BeAn4073	2	AB	3.20333	0.127603
HSU	BeAn4116	2	PQR	1.38333	0.113514		CXTR	BeAn4116	2	BCD	2.71	0.127603
HSU	BeAn217201	2	QR	1.22667	0.113514		CXTR	BeAn217201	2	DEF	2.13667	0.127603
HSU	BeAn4073	3	KLMN	2.35	0.113514		CXTR	BeAn4073	3	AB	3.22667	0.127603
HSU	BeAn217201	3	NOPQ	1.70333	0.113514		CXTR	BeAn4116	3	ABC	3.03667	0.127603
HSU	BeAn4116	3	OPQ	1.63667	0.113514		CXTR	BeAn217201	3	FGH	1.71667	0.127603
HSU	BeAn4073	4	JKL	2.57333	0.113514		CXTR	BeAn4073	4	AB	3.41333	0.127603
HSU	BeAn4116	4	KLMN	2.23333	0.113514		CXTR	BeAn4116	4	ABC	3.12	0.127603
HSU	BeAn217201	4	LMNO	2.06667	0.113514		CXTR	BeAn217201	4	FGHI	1.68	0.127603
HSU	BeAn4073	5	HIJK	2.81333	0.113514		CXTR	BeAn4073	5	AB	3.38333	0.127603
HSU	BeAn4116	5	IJK	2.75667	0.113514		CXTR	BeAn4116	5	AB	3.19333	0.127603
HSU	BeAn217201	5	KLM	2.35667	0.113514		CXTR	BeAn217201	5	GHIJK	1.36667	0.127603
HSU	BeAn4116	6	DEFGHIJ	3.17	0.113514		CXTR	BeAn4073	6	A	3.49333	0.127603
HSU	BeAn4073	6	EFGHI	3.15333	0.113514		CXTR	BeAn4116	6	AB	3.27	0.127603
HSU	BeAn217201	6	GHIJ	3	0.113514		CXTR	BeAn217201	6	HIJK	1.3	0.127603
HSU	BeAn4116	7	ABCDEFG	3.56333	0.113514		CXTR	BeAn4073	7	A	3.60667	0.127603
HSU	BeAn4073	7	BCDEFG	3.49667	0.113514		CXTR	BeAn4116	7	A	3.35333	0.127603
HSU	BeAn217201	7	FGHIJ	3.06333	0.113514		CXTR	BeAn217201	7	HIJK	1.26	0.127603
HSU	BeAn4073	8	ABCD	3.73	0.113514		CXTR	BeAn4073	8	A	3.58333	0.127603
HSU	BeAn4116	8	ABCDE	3.72667	0.113514		CXTR	BeAn4116	8	ABC	3.15	0.127603
HSU	BeAn217201	8	ABCDEFG	3.55667	0.113514		CXTR	BeAn217201	8	JK	1.09333	0.127603
HSU	BeAn4073	9	A	4.07	0.113514		CXTR	BeAn4073	9	A	3.57	0.127603
HSU	BeAn217201	9	ABCDE	3.78333	0.113514		CXTR	BeAn4116	9	ABC	3.14	0.127603
HSU	BeAn4116	9	ABCDEF	3.68667	0.113514		CXTR	BeAn217201	9	JK	1.03333	0.127603
HSU	BeAn217201	10	AB	4.07667	0.113514		CXTR	BeAn4073	10	A	3.50667	0.127603
HSU	BeAn4073	10	ABCDEFG	3.63333	0.113514		CXTR	BeAn4116	10	A	3.33	0.127603
HSU	BeAn4116	10	CDEFGH	3.41333	0.113514		CXTR	BeAn217201	10	HIJK	1.16667	0.127603
HSU	BeAn217201	11	ABC	3.92333	0.113514		CXTR	BeAn4073	11	A	3.58333	0.127603
HSU	BeAn4073	11	ABCDEFG	3.61667	0.113514		CXTR	BeAn4116	11	A	3.38	0.127603
HSU	BeAn4116	11	GHIJ	3.02	0.113514		CXTR	BeAn217201	11	JK	1.03333	0.127603
HSU	BeAn217201	12	ABC	3.99333	0.113514		CXTR	BeAn4073	12	A	3.51667	0.127603
HSU	BeAn4073	12	CDEFG	3.41333	0.113514		CXTR	BeAn4116	12	A	3.32333	0.127603
HSU	BeAn4116	12	GHIJ	3.01333	0.113514		CXTR	BeAn217201	12	K	0.9	0.127603

## Sheet: One Way ANOVA
					Colors indicate groupings of cell lines and/or BSQV strain that do not have significantly different peak viral titers
Vertebrates
A	One Way Analysis of Peak by Cell_Line
	BHK-21		Analysis of Variance							Connecting Letters Report
	QM7		Source	DF	Sum of Squares	Mean Square	F Ratio	Prob > F		Level						Mean	Std Error
	Vero		Cell_Line	9	58.8791	6.54213	36.8728	<.0001		BHK-21	A					7.568	0.14041
	SH-SY5Y		Error	80	14.1939	0.17742				QM7	A	B				7.3193	0.14041
	OK		C. Total	89	73.0731					Vero	A	B				7.1647	0.14041
	A549									SH-SY5Y	A	B				7.1492	0.14041
	LMH									OK	A	B				7.1357	0.14041
	Huh7									A549	A	B				7.0725	0.14041
	FRhL-2									LMH		B	C			6.9001	0.14041
	HSerC									Huh7			C	D		6.2672	0.14041
										FRhL-2				D		5.7218	0.14041
										HSerC					E	4.8355	0.14041
	Cell line groupings that are not significantly different in A
	B	One Way Analysis of Peak by Strain
		BHK-21		Analysis of Variance							Connecting Letters Report
		QM7		Source	DF	Sum of Squares	Mean Square	F Ratio	Prob > F		Level			Mean	Std Error
		Vero		Strain	2	2.27525	1.13763	8.8752	0.0005		BeAn 217201	A		7.5218	0.08439
		SH-SY5Y		Error	51	6.53719	0.12818				BeAn 4116		B	7.13	0.08439
		OK		C. Total	53	8.81244					BeAn 4073		B	7.053	0.08439
		A549
		QM7		Analysis of Variance							Connecting Letters Report
		Vero		Source	DF	Sum of Squares	Mean Square	F Ratio	Prob > F		Level			Mean	Std Error
		SH-SY5Y		Strain	2	2.33622	1.16811	9.8165	0.0002		BeAn 217201	A		7.4153	0.08131
		OK		Error	51	6.06873	0.11899				BeAn 4116		B	7.0107	0.08131
		A549		C. Total	53	8.40495					BeAn 4073		B	6.9448	0.08131
		LMH
Mosquitoes
A	One Way Analysis of Peak by Cell_Line
			Analysis of Variance							Connecting Letters Report
	C6/36		Source	DF	Sum of Squares	Mean Square	F Ratio	Prob > F		Level								Mean	Std Error
	CT		Cell_Line	6	336.08	56.0134	228.858	<.0001		C6/36	A							7.2765	0.16491
	C7/10		Error	56	13.7061	0.2448				CT		B						6.3236	0.16491
	Hsu		C. Total	62	349.787					C7/10			C					5.5435	0.16491
	CxTr									Hsu				D				3.9835	0.16491
	U44									CxTr					E			3.0679	0.16491
	Aag2									U44						F		1.4576	0.16491
										Aag2							G	0.6086	0.16491
